# Supplementary material for: Urine proteomic signatures of kidney function decline after hospitalization
Source: JCI Insight. 2025 Aug 12;10(18):e195577. doi: 10.1172/jci.insight.195577 (PMC12487845; doi:10.1172/jci.insight.195577)
Supplement: Supporting data values [file jciinsight-10-195577-s236.xlsx]

## Sheet: S1. Urine protein in ASSESS-AKI
uniprot	beta	pmodel	fdr	gene name
P16112	-0.000786129	0.655974	0.845588	ACAN
Q9BYF1	-0.00258329	0.0110312	0.0654583	ACE2
Q15067	0.00173627	0.567783	0.790825	ACOX1
P62736	8.90895e-05	0.951245	0.979825	ACTA2
Q03154	-0.00237224	0.00234063	0.0218839	ACY1
Q9NZK5	-0.00205912	0.000369971	0.00627823	ADA2
Q13444	-0.00292419	0.134567	0.347403	ADAM15
Q76LX8	-0.00359296	1.99502e-06	0.000379903	ADAMTS13
Q8TE57	-0.00156083	0.612237	0.819555	ADAMTS16
Q8IZP9	-0.00262756	0.183863	0.421678	ADGRG2
P08319	0.00159051	0.715142	0.879859	ADH4
P21549	0.000944268	0.847316	0.93922	AGXT
P00568	0.000351864	0.890254	0.955974	AK1
P17516	9.52548e-05	0.975105	0.989139	AKR1C4
Q13740	-0.00323056	1.80598e-05	0.00109262	ALCAM
P04746	0.00650697	0.00577461	0.0425152	AMY2A
P19961	0.00610968	0.000803689	0.0102599	AMY2B
P03950	-0.00244922	0.000504505	0.00784378	ANG
O95841	-0.000458635	0.811711	0.921661	ANGPTL1
Q9Y5C1	-0.00241987	3.75536e-05	0.00151466	ANGPTL3
P15144	-0.0016535	0.020801	0.0986188	ANPEP
P09525	-0.00466688	0.000268755	0.0051865	ANXA4
Q16853	-0.00332942	8.08277e-05	0.00239302	AOC3
P51693	-0.0018816	0.180885	0.418109	APLP1
O95445	-0.0030426	2.59366e-06	0.000379903	APOM
Q13508	-0.00145931	0.000225492	0.00454742	ART3
P30530	-0.00173602	0.475775	0.729849	AXL
P46379	-0.000191525	0.902479	0.959725	BAG6
Q13867	-0.000616988	0.72396	0.883576	BLMH
P22004	0.00104607	0.586367	0.802291	BMP6
Q9BWV1	-0.00211126	0.373933	0.648383	BOC
Q9BXJ1	-0.00189016	0.0161908	0.0839089	C1QTNF1
P06681	-0.00160899	3.02493e-05	0.00138939	C2
P00915	-0.00164093	0.000313258	0.00569802	CA1
Q8N1Q1	-0.000737065	0.457262	0.712519	CA13
P07451	-0.00154907	2.16122e-05	0.00122484	CA3
P22748	-0.00233542	0.025335	0.112452	CA4
P35218	-0.000921872	0.326147	0.596976	CA5A
Q8WVQ1	-0.00149306	0.278096	0.547565	CANT1
P42574	-0.00179571	0.0783804	0.245922	CASP3
P27352	-0.00178695	0.0159875	0.0834529	CBLIF
Q76M96	-0.00110334	0.495453	0.746533	CCDC80
Q16627	-0.00218535	9.02538e-06	0.000778353	CCL14
Q16663	-0.00248881	0.0010549	0.0121898	CCL15
O15467	-0.00279674	1.98611e-06	0.000379903	CCL16
P55774	-0.0018553	0.000160089	0.00360283	CCL18
Q9Y4X3	-0.000741613	0.369993	0.644646	CCL27
P13501	0.000691415	0.519492	0.760002	CCL5
P48745	-0.00179877	0.289493	0.56075	CCN3
Q86VB7	-0.00371395	0.00637448	0.0460784	CD163
Q9NNX6	-0.00231697	0.000981497	0.0116234	CD209
Q9Y5K6	-0.00010621	0.923953	0.973263	CD2AP
P15529	-0.00271896	0.00154015	0.0163597	CD46
Q07108	-0.000929823	0.228062	0.481561	CD69
Q9NPY3	-0.0027009	6.00121e-05	0.0021141	CD93
P12830	-0.00187412	0.435135	0.696907	CDH1
Q12864	-0.0038981	0.0306483	0.126447	CDH17
P19022	0.000737019	0.570747	0.792607	CDH2
P55285	-0.00240325	0.110599	0.310882	CDH6
Q9HBB8	-0.00147937	0.358933	0.629433	CDHR5
P31997	0.000258989	0.900563	0.958786	CEACAM8
P17676	0.00182076	0.606561	0.816359	CEBPB
P09093	-0.00228787	0.000160397	0.00360283	CELA3A
O95684	0.00175301	0.520394	0.760002	CEP43
P23141	-0.0029599	0.00786662	0.0532672	CES1
Q99674	-0.00189682	0.0419849	0.158325	CGREF1
O96017	0.00104187	0.732071	0.88454	CHEK2
Q13231	-0.00117462	0.00340333	0.0287014	CHIT1
O00533	-0.0027692	0.00666408	0.0475542	CHL1
Q6WN34	-0.00262025	0.0716547	0.230272	CHRDL2
Q05315	-0.00235518	0.000224309	0.00454742	CLC
Q8NC01	-0.00284114	0.0521004	0.186369	CLEC1A
Q9NY25	0.000495498	0.776326	0.906166	CLEC5A
P09496	-0.00194975	0.38809	0.66018	CLTA
Q15846	-0.00240425	0.0958615	0.283772	CLUL1
Q96KN2	-0.00247872	1.25423e-06	0.000351767	CNDP1
Q9Y2B0	-0.00368294	0.275447	0.545213	CNPY2
Q6PJW8	-0.00242883	0.609142	0.817378	CNST
Q12860	-0.00428661	0.0023433	0.0218839	CNTN1
P39060	-0.00216344	0.000272111	0.00518688	COL18A1
P02452	-0.0101629	6.78934e-07	0.000269925	COL1A1
P02462	-0.00354184	0.00105998	0.0121898	COL4A1
P12111	-0.00307616	0.00213698	0.0205786	COL6A3
P49747	-0.00574472	2.46052e-06	0.000379903	COMP
P21964	-0.00185656	0.177961	0.414447	COMT
P15085	-0.00216508	1.39039e-06	0.000351767	CPA1
P15086	-0.00238849	4.44951e-05	0.00171986	CPB1
P20023	-0.0028589	3.60214e-06	0.000434785	CR2
P34998	-0.00130372	0.693997	0.869801	CRHR1
Q9NQ79	-0.00406158	4.31272e-05	0.00169047	CRTAC1
O43186	0.00234473	0.514249	0.757625	CRX
P01034	-0.00147447	0.123027	0.330016	CST3
Q16619	-0.00242637	0.35843	0.628948	CTF1
P07858	-0.00227473	0.000862927	0.0107211	CTSB
P09668	-0.00223544	0.00072156	0.00968572	CTSH
P07711	-0.00377526	0.000996579	0.0117082	CTSL
Q9UBR2	-0.0037871	0.000450465	0.00741802	CTSZ
Q9H2A7	-0.00176715	0.000291905	0.00537427	CXCL16
P42830	-0.00158316	0.0134342	0.0737662	CXCL5
P07585	0.00121041	0.370989	0.645692	DCN
Q9H773	-0.00456243	2.89962e-05	0.00138939	DCTPP1
P20711	-5.13905e-05	0.913178	0.966693	DDC
P59665	-0.00112301	0.163811	0.394023	DEFA1_DEFA1B
Q9NR28	-0.00336056	0.0250593	0.111763	DIABLO
Q9UBP4	-0.00150547	0.0292517	0.123538	DKK3
Q8NHS0	0.00298467	0.591765	0.807296	DNAJB8
O60496	0.00167924	0.212264	0.462956	DOK2
Q9UHL4	-0.00144736	0.0292942	0.123538	DPP7
Q07507	-0.00152843	0.0848048	0.260211	DPT
Q9NRD8	0.00247879	0.500713	0.749823	DUOX2
O43854	-0.00326523	0.0513027	0.184464	EDIL3
Q12805	-0.00192872	0.0146132	0.0783597	EFEMP1
P00533	-0.00502792	1.19937e-05	0.000931661	EGFR
Q13541	-0.00152501	0.0884034	0.26684	EIF4EBP1
P17813	-0.00396708	1.58974e-05	0.00105909	ENG
Q13822	-0.00324791	0.00792764	0.0532914	ENPP2
O75356	-0.00696016	0.00239827	0.0221007	ENTPD5
O75354	-0.0011675	0.572895	0.793592	ENTPD6
P54760	-0.00236972	0.0162996	0.0840948	EPHB4
P34913	0.000705138	0.837514	0.934563	EPHX2
Q96AP7	-0.00140422	0.15836	0.386254	ESAM
P08709	-0.00198072	0.10358	0.297179	F7
P00740	-0.0024636	0.000151701	0.00354748	F9
P12104	-0.00125513	0.000669734	0.00931935	FABP2
P15090	-0.00137455	4.81438e-05	0.0018106	FABP4
P51161	-0.00154665	0.278406	0.547565	FABP6
Q13158	-0.00332208	0.0325374	0.132192	FADD
Q92520	-0.0014	0.00431081	0.0340824	FAM3C
Q12884	-0.00672275	6.24651e-05	0.00217301	FAP
P25445	-0.00323491	0.00217596	0.0208817	FAS
P09467	-0.00260152	0.00913615	0.05805	FBP1
P12318	-0.00238683	0.00123895	0.0139087	FCGR2A
O75015	-0.00239903	0.098775	0.289359	FCGR3B
Q15485	-0.000629136	0.351334	0.619621	FCN2
Q96LA6	-0.000798493	0.464937	0.719644	FCRL1
Q9UGM5	-0.0020156	2.89517e-07	0.000134288	FETUB
Q14393	-0.00240862	0.0463541	0.169965	GAS6
Q99988	-0.0014675	0.0555733	0.194504	GDF15
Q9UK05	-0.0016633	0.48666	0.740096	GDF2
P01241	-0.000679152	0.217258	0.468539	GH1
Q9UBU3	-0.00269338	0.0061702	0.0448347	GHRL
Q04760	-0.000671207	0.472374	0.726555	GLO1
P35754	-0.00217219	0.0306488	0.126447	GLRX
P07359	-0.00195382	0.000725052	0.00968572	GP1BA
O15354	-0.000189664	0.862386	0.946753	GPR37
O75791	0.00270325	0.232962	0.486982	GRAP2
P34947	0.0024842	0.382697	0.65703	GRK5
P08263	-0.00133449	0.0964322	0.284593	GSTA1
P20718	-0.000555667	0.8609	0.945895	GZMH
Q9NRV9	0.000252085	0.932187	0.975292	HEBP1
P52789	0.00396222	0.21741	0.468539	HK2
P09601	-0.00144874	0.17138	0.40551	HMOX1
P61978	0.00984161	0.0251172	0.111842	HNRNPK
P04792	-0.00164118	0.0244494	0.109923	HSPB1
Q12794	-0.00223433	0.00304205	0.0260493	HYAL1
Q9Y4L1	-0.00336936	1.08476e-05	0.000887908	HYOU1
P05362	-0.00224235	0.00434576	0.0341645	ICAM1
P13598	-0.00380329	1.9307e-06	0.000379903	ICAM2
P32942	-0.00400869	0.000114496	0.00292331	ICAM3
Q9UMF0	-0.00478055	0.0168887	0.0862406	ICAM5
P08833	-0.00157498	0.00130927	0.0143985	IGFBP1
P17936	-0.00327982	0.0018894	0.0192608	IGFBP3
P24592	-0.00233731	8.63965e-05	0.00253096	IGFBP6
Q16270	-0.00208336	0.115778	0.317447	IGFBP7
Q8WX77	-0.00225705	0.0428734	0.160372	IGFBPL1
Q969P0	-0.00184215	0.0279643	0.120831	IGSF8
O95998	0.00100319	0.310872	0.580654	IL18BP
Q01638	-0.00281463	0.00020451	0.00431176	IL1RL1
P01589	-0.00050473	0.734839	0.88454	IL2RA
P08887	-0.00215884	0.0204637	0.0977767	IL6R
P40189	-0.00311936	0.0954481	0.283184	IL6ST
Q12912	-0.001582	0.48457	0.737321	IRAG2
P05556	-0.0054501	0.00209811	0.0204163	ITGB1
Q9UKP3	0.000735588	0.708347	0.876523	ITGB1BP2
Q06033	-0.00250596	3.87382e-08	5.39042e-05	ITIH3
P10721	-0.0025972	0.00219702	0.0210114	KIT
P21583	-0.00283493	0.000357297	0.00614735	KITLG
Q16773	-0.000893914	0.220585	0.472222	KYAT1
Q53H82	-0.00495962	0.0012406	0.0139087	LACTB2
P18428	-0.00210787	1.64321e-05	0.0010635	LBP
P01130	-0.00337816	0.0755203	0.239351	LDLR
P41159	-0.00243096	0.00587066	0.0429949	LEP
P48357	0.000281659	0.929052	0.973914	LEPR
P09382	-0.00279827	0.000351523	0.00614735	LGALS1
P17931	-0.00344049	0.0102624	0.0624741	LGALS3
A6NI73	-0.00187494	0.160247	0.389427	LILRA5
Q8NHL6	-0.00271619	0.0128208	0.0712181	LILRB1
Q8N423	-0.00297181	0.000209673	0.00438737	LILRB2
O75023	-0.00206725	1.84632e-05	0.00109326	LILRB5
P06858	-0.001499	0.00384897	0.0311377	LPL
Q86VZ4	-0.00208364	0.161461	0.391416	LRP11
Q14767	-0.00259085	0.182091	0.41985	LTBP2
Q9UEW3	0.00126504	0.560564	0.785951	MARCO
P02144	-0.0014499	2.16176e-05	0.00122484	MB
P43121	-0.00230988	0.0023734	0.0220172	MCAM
Q8NI22	-0.000383014	0.73345	0.88454	MCFD2
Q9H1U4	-0.00110685	0.50423	0.750533	MEGF9
Q16820	-0.00424828	9.81481e-05	0.0026779	MEP1B
P08581	-0.00379244	0.00379052	0.0309356	MET
P55082	-0.00179181	0.580602	0.797337	MFAP3
Q13361	-0.0015443	0.0190668	0.0934205	MFAP5
P09237	-0.00217438	0.0123482	0.069706	MMP7
P41218	0.000395265	0.600721	0.813672	MNDA
Q99549	0.00391404	0.189993	0.430183	MPHOSPH8
O14793	0.000601544	0.851454	0.942185	MSTN
P58546	0.00941541	0.206693	0.456991	MTPN
O95544	-0.000776857	0.516225	0.75933	NADK
P13591	-0.00352854	3.40931e-05	0.00145711	NCAM1
Q92692	-0.00165896	0.0421481	0.158342	NECTIN2
P14543	-0.00395207	0.0207099	0.0986058	NID1
P46531	-0.00262136	0.0293403	0.123538	NOTCH1
Q9NQX5	-0.00135486	0.0905843	0.271948	NPDC1
P16860	-0.00165767	0.0599822	0.205298	NPPB
O95502	-0.00178998	0.0068992	0.0486088	NPTXR
Q92823	-0.000866196	0.522854	0.760863	NRCAM
O14786	-0.00296072	0.000225153	0.00454742	NRP1
Q16620	-0.00366561	0.0121349	0.069204	NTRK2
NTproBNP	-0.000496268	0.545651	0.774987	NTproBNP
Q99650	-0.00328952	0.000101512	0.00271764	OSMR
Q9NWQ8	0.000534703	0.625839	0.830176	PAG1
P19021	-0.00227353	0.00205538	0.0200706	PAM
O14917	-0.0018003	0.355028	0.623764	PCDH17
Q8NBP7	-0.00309405	3.55396e-05	0.00147622	PCSK9
O75340	-0.00152551	0.372352	0.646448	PDCD6
P04085	-0.000197468	0.860909	0.945895	PDGFA
P16234	0.00116281	0.227365	0.480594	PDGFRA
P09619	-0.000991982	0.435227	0.696907	PDGFRB
Q5VY43	-0.00271886	0.0651541	0.217937	PEAR1
Q9UKJ0	-0.00190698	0.0102948	0.0624741	PILRB
P04054	-0.00220496	3.45559e-05	0.00145711	PLA2G1B
P00750	-0.00153223	0.0188931	0.0927328	PLAT
O60664	-0.00131044	0.3195	0.590418	PLIN3
O94903	-0.00159961	0.340127	0.609733	PLPBP
P55058	-0.0033719	0.000751562	0.00988692	PLTP
Q9ULL4	-0.005461	0.0774122	0.243433	PLXNB3
Q6GTS8	-0.000840555	0.665754	0.851293	PM20D1
Q15165	-0.00340695	0.313821	0.58341	PON2
P23284	-0.00153546	0.0560667	0.195531	PPIB
P41236	-0.00283243	0.130588	0.342282	PPP1R2
P10644	-0.000878509	0.312364	0.58195	PRKAR1A
P04070	-0.00220749	0.0199017	0.0958243	PROC
P07478	-0.00148438	4.89132e-05	0.00181501	PRSS2
Q9BQR3	-0.00175192	0.0125739	0.0703782	PRSS27
P41222	0.00494774	0.00192248	0.0195265	PTGDS
P21246	-0.00284974	0.23031	0.483738	PTN
P10586	-0.00383217	0.000218001	0.00449404	PTPRF
Q13332	-0.00187558	0.034177	0.137648	PTPRS
Q16769	-0.0018833	0.439186	0.698965	QPCT
Q99969	-0.00174844	0.000524896	0.00798519	RARRES2
Q9UKL0	-0.000455898	0.917236	0.969122	RCOR1
P05451	-0.000701245	0.687222	0.867009	REG1A
P48304	-0.00193173	0.0402504	0.154719	REG1B
Q06141	-0.00188813	6.71096e-05	0.00220859	REG3A
P00797	-0.00111598	0.191429	0.432424	REN
P12724	1.46976e-05	0.978658	0.98942	RNASE3
O00584	-0.0036912	0.00254895	0.0233347	RNASET2
Q01973	-0.0021917	0.0158837	0.0834046	ROR1
P31949	-0.00195972	0.135569	0.349018	S100A11
P25815	0.000324707	0.744719	0.889889	S100P
Q14162	-0.00187038	0.000782842	0.0101298	SCARF1
P18827	0.00122041	0.450835	0.709951	SDC1
P31431	0.00252352	0.156234	0.384099	SDC4
P16581	-0.0027361	9.58867e-05	0.00266853	SELE
P16109	-0.00386471	0.00183293	0.0189015	SELP
Q13275	-0.00245352	0.122626	0.32941	SEMA3F
O75326	-0.00167764	0.0313069	0.12822	SEMA7A
Q86U17	-0.00294769	8.52335e-08	7.90683e-05	SERPINA11
P36952	-0.00247415	0.125884	0.33397	SERPINB5
P05121	-0.00204008	0.00203186	0.0200706	SERPINE1
P35247	-0.00187705	0.201881	0.448751	SFTPD
Q9Y286	-0.00351349	0.00452673	0.0352882	SIGLEC7
P78324	-0.00229857	0.0477217	0.173607	SIRPA
Q9H5Y7	-0.00399433	0.00927633	0.0586728	SLITRK6
O00161	-0.000344394	0.803828	0.917201	SNAP23
Q9Y5X1	-0.00106952	0.20836	0.45785	SNX9
P00441	-0.00122229	0.60726	0.816428	SOD1
Q99523	-0.000727256	0.40393	0.67597	SORT1
Q9BQB4	-0.00348295	0.00869217	0.0566518	SOST
Q14515	-0.00294455	0.00731622	0.0509091	SPARCL1
Q9BUD6	-0.00199794	0.0112246	0.066071	SPON2
P10451	0.000949288	0.552962	0.780372	SPP1
Q8WTU2	-0.00140912	0.176221	0.412467	SSC4D
A1L4H1	-0.00193845	0.0320138	0.130637	SSC5D
P15907	-0.0025685	0.000166626	0.00365135	ST6GAL1
Q15831	-0.000629975	0.691625	0.868806	STK11
Q6UWL2	-0.00176007	0.669068	0.852621	SUSD1
O95988	0.00381624	0.228909	0.481873	TCL1B
Q07654	0.00216482	0.453852	0.711106	TFF3
P10646	-0.00179235	0.341632	0.610636	TFPI
P02786	-0.00305261	8.84562e-05	0.00255674	TFRC
P21980	-0.00232779	0.00728233	0.0509091	TGM2
P07204	-0.000808904	0.61838	0.825792	THBD
P35443	-0.00381993	0.000188612	0.00400692	THBS4
P52888	-0.00360967	0.0145	0.0781864	THOP1
P40225	-0.00959632	0.00570068	0.0421941	THPO
P31483	0.000411807	0.89365	0.955974	TIA1
P35590	-0.00270539	0.000250638	0.00501817	TIE1
Q96H15	-0.00131959	0.0429922	0.160385	TIMD4
P24821	-0.00434574	3.7495e-06	0.000434785	TNC
O14798	-0.00014838	0.931473	0.974998	TNFRSF10C
Q9Y275	-0.00251234	2.93712e-06	0.0004087	TNFSF13B
P19429	-0.000260004	0.830482	0.931948	TNNI3
Q96A56	-0.000648946	0.857331	0.945435	TP53INP1
P01222	-0.00126299	0.300334	0.568591	TSHB
Q969D9	-0.00259087	0.140396	0.358425	TSLP
O60635	-0.00038141	0.800472	0.915248	TSPAN1
Q06418	-0.00126178	0.478694	0.732074	TYRO3
P07911	-0.00317704	0.172621	0.407122	UMOD
P40818	-0.00152005	0.549174	0.777787	USP8
Q6EMK4	-0.00460336	0.000163118	0.00360283	VASN
P19320	-0.00354795	0.000168366	0.00366065	VCAM1
P08670	-0.000455923	0.623718	0.828944	VIM
Q9H7M9	-0.0035735	0.00980005	0.0607402	VSIR
Q96N03	-0.000798196	0.734122	0.88454	VSTM2L
P04275	-0.0018507	0.0352055	0.140167	VWF
Q92558	0.00137017	0.722666	0.882871	WASF1
P55808	-0.0031471	0.0131198	0.0727338	XG
Q13105	-0.00510929	0.208589	0.45785	ZBTB17
Q9H7C9	-0.00601513	0.0897593	0.269763	AAMDC
Q9BZC7	-0.00297669	0.0423205	0.158731	ABCA2
Q15018	-0.00254077	0.395166	0.666316	ABRAXAS2
P45954	-0.000541307	0.793126	0.913337	ACADSB
P33121	0.00404657	0.12826	0.338019	ACSL1
P35609	0.00168202	0.433617	0.696907	ACTN2
Q96HD9	-0.00031761	0.620501	0.826256	ACY3
Q86TH1	-0.00106351	0.537844	0.770711	ADAMTSL2
Q6UY14	0.0015212	0.676294	0.857851	ADAMTSL4
Q6ZMM2	-0.00330052	0.0126411	0.0705013	ADAMTSL5
Q8IZF2	-0.0027185	0.100872	0.292949	ADGRF5
P08913	0.00357632	0.212916	0.463622	ADRA2A
Q09666	-0.00226739	0.0556324	0.194504	AHNAK
Q8IVF2	-0.00393598	0.00893448	0.0571601	AHNAK2
Q9BQI0	-0.00516323	0.0434501	0.161229	AIF1L
Q9Y303	0.0056306	0.174536	0.409901	AMDHD2
Q01484	0.000825546	0.763228	0.899265	ANK2
O43423	-0.00374745	0.415218	0.685787	ANP32C
Q0VD83	-9.34957e-05	0.927238	0.973914	APOBR
Q3SXY8	-0.000989128	0.571913	0.793041	ARL13B
Q9Y2Y0	0.00292819	0.303368	0.571456	ARL2BP
O00327	-0.00179977	0.712192	0.877811	ARNTL
Q13510	-0.00555571	1.59834e-05	0.00105909	ASAH1
Q9BXN1	-0.00284159	0.548433	0.777529	ASPN
Q7L266	-0.00140765	0.0108169	0.0648099	ASRGL1
P00966	-0.00334423	0.0186073	0.0924153	ASS1
P05026	-0.00238217	0.292366	0.56167	ATP1B1
P14415	0.000973998	0.727204	0.883793	ATP1B2
P54709	-0.00171021	0.518201	0.759829	ATP1B3
P23634	0.00560276	0.0604097	0.205935	ATP2B4
P30049	-0.000920462	0.797751	0.914722	ATP5F1D
O75348	-0.00125481	0.33207	0.600099	ATP6V1G1
O95670	-0.0013082	0.402123	0.674568	ATP6V1G2
O94766	0.00424903	0.260766	0.528175	B3GAT3
Q8NFL0	-0.000833623	0.660892	0.848368	B3GNT7
P54687	-0.000169103	0.968559	0.985918	BCAT1
P23560	-0.00031159	0.871744	0.950652	BDNF
Q14457	-0.00359776	0.133036	0.345249	BECN1
P02818	-0.00111209	0.0159536	0.0834529	BGLAP
Q9H2M3	-0.00198723	0.318633	0.58999	BHMT2
Q12982	0.00183785	0.638178	0.836575	BNIP2
Q9H3K6	-0.00420895	0.0105171	0.063353	BOLA2_BOLA2B
Q96DR5	-0.00238623	0.256148	0.521477	BPIFA2
Q8N4F0	-0.0028102	0.00414035	0.0329435	BPIFB2
Q15059	-0.00114282	0.655859	0.845588	BRD3
Q58F21	4.52097e-05	0.987376	0.992368	BRDT
Q96EU7	-0.00263545	0.152313	0.378132	C1GALT1C1
O95180	0.0032735	0.279351	0.548648	CACNA1H
Q13137	-0.00320226	0.18882	0.428618	CALCOCO2
Q9NYX4	0.00270563	0.162776	0.392552	CALY
O14958	-0.00795252	0.00659103	0.0472753	CASQ2
P35520	0.000971261	0.731746	0.88454	CBS
Q14781	0.0117979	0.00376518	0.0308191	CBX2
I3L3R5	-0.00420104	0.034965	0.13981	CCER2
P06729	-0.00537492	0.0743463	0.236734	CD2
Q9HCU0	-0.00127595	0.295637	0.564452	CD248
P33681	-0.00317925	0.00198853	0.0198931	CD80
P32320	-0.00106977	0.160361	0.389427	CDA
P40199	0.000537012	0.702654	0.873375	CEACAM6
P08217	-0.00160078	0.00035552	0.00614735	CELA2A
Q8N8E3	-0.00288235	0.435324	0.696907	CEP112
Q5SW79	0.00408383	0.137201	0.352241	CEP170
P10645	-0.00210117	0.00013208	0.00331152	CHGA
Q96FZ7	-0.00247563	0.208432	0.45785	CHMP6
O75339	-0.00283046	0.0348122	0.139399	CILP
P12277	-0.00217737	0.00124444	0.0139087	CKB
Q9H2X3	-0.0028115	9.45574e-05	0.00265811	CLEC4M
Q7Z7K0	-0.00567884	0.0212424	0.10003	CMC1
P09543	-0.00203688	0.102815	0.296145	CNP
O43405	-0.00102258	0.19846	0.443269	COCH
P39059	-0.00161684	0.000142041	0.00346756	COL15A1
P02458	-0.00354707	0.00504268	0.0381353	COL2A1
P02461	-0.00408773	5.62773e-05	0.00200794	COL3A1
Q8N668	-0.00899846	0.000360902	0.0061619	COMMD1
P35606	-0.00190657	0.331676	0.600068	COPB2
Q99807	-0.00111323	0.777736	0.907141	COQ7
P14854	-0.0025551	0.124881	0.332259	COX6B1
Q9Y646	-0.00457761	9.22949e-06	0.000778353	CPQ
Q5TA50	0.00144907	0.602341	0.81414	CPTP
Q8N436	-0.00187831	0.240156	0.496179	CPXM2
P53674	-0.00190953	0.01033	0.0624963	CRYBB1
O95825	-0.00201842	0.0621169	0.21005	CRYZL1
O75534	0.00370363	0.146318	0.367396	CSDE1
P04141	-0.00381458	0.00391124	0.0314595	CSF2
Q6UVK1	-0.00181183	0.101448	0.294094	CSPG4
P50461	-0.00126991	0.424511	0.690885	CSRP3
Q96CG8	-0.005285	0.00256219	0.0233789	CTHRC1
P16410	0.000123464	0.92792	0.973914	CTLA4
Q07973	0.00251878	0.415727	0.685814	CYP24A1
Q9NRR1	-0.00181093	0.00146171	0.0157064	CYTL1
Q9BW61	-0.00106568	0.640969	0.838905	DDA1
P30046	-0.0033365	0.000521116	0.00798519	DDT
P78524	-0.00188371	0.640073	0.838664	DENND2B
Q02127	0.000514179	0.861264	0.945895	DHODH
Q9NR61	-0.00204944	0.331568	0.600068	DLL4
P11532	-0.00159728	0.495013	0.746354	DMD
Q13316	-0.00112027	0.559161	0.785184	DMP1
O75061	-0.00255599	0.167073	0.398768	DNAJC6
P23919	0.00022587	0.929227	0.973914	DTYMK
Q96DC8	0.00262247	0.334582	0.602773	ECHDC3
P30084	-0.00285427	0.288389	0.560074	ECHS1
O75521	0.000791992	0.641463	0.838905	ECI2
Q9BV94	0.00456091	0.2137	0.464268	EDEM2
P05305	-0.00129953	0.555294	0.782472	EDN1
P29692	-0.00194627	0.155367	0.382981	EEF1D
Q8NDI1	-0.0029034	0.21453	0.465344	EHBP1
Q9NZN3	0.000514859	0.846503	0.93922	EHD3
Q9NZJ5	-0.00123779	0.409024	0.679996	EIF2AK3
P20042	0.000199987	0.970654	0.986607	EIF2S2
P55010	0.000123818	0.962118	0.983772	EIF5
P15502	-0.00208011	0.0411323	0.156382	ELN
Q15370	-0.00349839	0.132177	0.344437	ELOB
P13929	0.000100695	0.971864	0.987476	ENO3
Q16206	-0.000363999	0.930197	0.974309	ENOX2
Q07075	-0.00190623	0.00860748	0.0564411	ENPEP
Q6UWR7	-0.00282398	0.00153695	0.0163597	ENPP6
Q96C92	-0.00356738	0.157213	0.384992	ENTR1
P58107	-0.00184675	0.0728939	0.233177	EPPK1
B6SEH8	-0.000167116	0.922287	0.972291	ERVV-1
Q01780	-0.00496333	0.377871	0.652366	EXOSC10
Q92935	-0.000959606	0.770823	0.903622	EXTL1
Q8WUF8	-0.000303685	0.941145	0.978899	FAM172A
Q96MK3	-0.00347331	0.29466	0.563213	FAM20A
P98095	0.000983755	0.487435	0.740464	FBLN2
Q8WWV6	-0.00181559	0.0707518	0.228425	FCAMR
P10109	-0.00116035	0.0702815	0.22743	FDX1
Q6P4F2	-0.00129859	0.19818	0.443	FDX2
Q9BYJ0	-0.00196835	0.0033781	0.0285753	FGFBP2
Q5W0V3	0.00538297	0.0592159	0.203706	FHIP2A
Q9Y2L6	0.00112853	0.539401	0.770711	FRMD4B
P01225	0.000256142	0.84016	0.936274	FSHB
Q12841	-0.0119868	0.0019957	0.0198931	FSTL1
Q8TAE8	-0.00347448	0.354817	0.623764	GADD45GIP1
Q7Z7M9	-0.00250281	0.503115	0.750215	GALNT5
Q14353	0.000919219	0.810987	0.921215	GAMT
Q9UFP1	-1.12043e-05	0.996809	0.998603	GASK1A
P0DPI2	-0.0027704	0.0571316	0.198004	GATD3
Q6ZN66	0.00299403	0.319141	0.590418	GBP6
P48507	0.00471473	0.241091	0.496637	GCLM
O43681	0.00239982	0.387291	0.660031	GET3
Q9BVM4	-0.00163306	0.0701382	0.22743	GGACT
P09681	0.00503825	0.120882	0.327251	GIP
P17900	-0.00244562	0.00101257	0.0118402	GM2A
O60234	-0.0017478	0.061966	0.209795	GMFG
P46926	0.00336109	0.390726	0.663843	GNPDA1
P17174	-0.00107611	0.145783	0.36696	GOT1
P13224	0.00228627	0.15095	0.375754	GP1BB
Q9UBQ7	-0.00323938	0.00382927	0.0310695	GRHPR
P07492	-0.00527547	0.00790921	0.0532914	GRP
Q03013	0.00132313	0.553712	0.781034	GSTM4
Q16774	-0.00396951	0.0515299	0.185042	GUK1
Q16836	0.00247139	0.497046	0.748388	HADH
P02008	0.0104109	0.0522535	0.186415	HBZ
E2RYF7	-0.00163104	0.472212	0.726555	HCG22
Q9BQS7	-0.00209974	0.0691825	0.22598	HEPH
O00291	0.00741725	0.0654554	0.218211	HIP1
P35914	-0.00242062	0.469725	0.724637	HMGCL
Q01581	0.00256199	0.215205	0.466446	HMGCS1
Q9Y251	-0.00199531	0.0396093	0.153052	HPSE
P23327	2.24484e-05	0.987325	0.992368	HRC
Q53T59	-0.00136871	0.643913	0.839354	HS1BP3
O75506	-0.00197166	0.211167	0.461877	HSBP1
P37058	0.00208992	0.396055	0.666651	HSD17B3
Q6YN16	-0.00459673	0.118251	0.322038	HSDL2
P05000	0.00573333	0.236024	0.492396	IFNW1
Q8TDY8	-0.00345596	0.00168003	0.0175771	IGDCC4
O00425	0.000405189	0.897795	0.956642	IGF2BP3
P38935	0.000473653	0.752479	0.894038	IGHMBP2
Q96ID5	-0.000246293	0.944603	0.979245	IGSF21
Q9P2J2	0.00244942	0.061474	0.208891	IGSF9
Q92835	0.00300633	0.162591	0.392446	INPP5D
Q6H9L7	-0.000571599	0.58555	0.801566	ISM2
O95965	-0.00315146	5.15147e-05	0.00188639	ITGBL1
Q9BY32	0.010909	0.0102277	0.0624741	ITPA
Q14643	0.00152425	0.620234	0.826256	ITPR1
P50053	-0.00362823	0.000254092	0.00503437	KHK
O43896	-0.00364097	0.053218	0.18819	KIF1C
Q14807	-0.0013836	0.412947	0.684828	KIF22
P07288	-6.3378e-05	0.888087	0.955974	KLK3
Q04695	0.00115803	0.571315	0.792607	KRT17
P48668	-0.00247585	0.360008	0.630921	KRT6C
Q96EM0	-0.00411869	0.00380933	0.0309982	L3HYPDH
P25391	0.0118121	0.00945514	0.059265	LAMA1
P07942	0.00182976	0.520294	0.760002	LAMB1
P11279	-0.00135597	0.298623	0.566895	LAMP1
P13796	-0.00261279	0.000624678	0.00891528	LCP1
O14960	-0.00228103	0.00470567	0.0359777	LECT2
Q8N6C8	-0.0031025	0.000114382	0.00292331	LILRA3
P59901	-0.000845753	0.654639	0.845588	LILRA4
Q6PI73	-0.0017265	0.065569	0.218276	LILRA6
P07098	-0.0019882	0.325625	0.596587	LIPF
P36776	-0.00765704	0.0219052	0.102135	LONP1
Q93052	0.0022733	0.3081	0.577791	LPP
O75427	0.00113412	0.162154	0.392071	LRCH4
Q96AG4	-0.00585662	0.0362103	0.142941	LRRC59
P20645	0.0110052	0.0600476	0.205298	M6PR
Q7Z304	-0.00100502	0.478755	0.732074	MAMDC2
O60476	-0.000938513	0.805429	0.917652	MAN1A2
Q9Y2E5	-0.00205451	0.0593393	0.203878	MAN2B2
A6NHS7	-0.00114308	0.555999	0.782835	MANSC4
A6NCE7	0.00238287	0.536652	0.770243	MAP1LC3B2
Q9BV79	-0.00251075	0.260587	0.528175	MECR
Q13503	8.43144e-05	0.980812	0.989706	MED21
A6BM72	0.000116703	0.963977	0.983772	MEGF11
P08582	0.000550168	0.513511	0.757581	MELTF
P51511	0.00489729	0.362758	0.634542	MMP15
Q96A35	-0.00384742	0.216498	0.467426	MRPL24
Q99707	0.00104659	0.606691	0.816359	MTR
Q02817	0.00159313	0.106084	0.301874	MUC2
Q00872	-0.0014672	0.0153421	0.0813275	MYBPC1
Q14324	-0.00344982	0.195838	0.43949	MYBPC2
Q969H8	-0.000953773	0.0302963	0.126031	MYDGF
Q9Y623	0.00503432	0.114977	0.316293	MYH4
P35579	-0.00264887	0.0197085	0.0952235	MYH9
P05976	-0.00109622	0.520782	0.760008	MYL1
P08590	-0.00136489	0.0475162	0.173313	MYL3
P12829	0.00235456	0.559193	0.785184	MYL4
P54296	-9.35275e-05	0.968417	0.985918	MYOM2
P41227	-0.000986243	0.393179	0.664774	NAA10
Q9UJ70	0.00426264	0.0687055	0.225215	NAGK
P20929	-0.00130547	0.601265	0.813672	NEB
Q9NVZ3	0.00706546	0.0263073	0.115661	NECAP2
Q16621	-5.35771e-05	0.981465	0.989706	NFE2
P19838	-0.000377195	0.784916	0.910473	NFKB1
Q12986	1.75749e-05	0.993114	0.996336	NFX1
P23511	-0.00315402	0.452606	0.711076	NFYA
P08138	-0.00282259	0.128601	0.338278	NGFR
Q86X76	0.00303082	0.220034	0.471567	NIT1
Q9NQR4	-0.00119446	0.0267165	0.116906	NIT2
O00567	-0.00107216	0.744096	0.889773	NOP56
P35228	0.000159731	0.845659	0.93922	NOS2
Q04721	-0.00377974	0.00801277	0.0534761	NOTCH2
P61916	-0.00495339	0.000326554	0.00582564	NPC2
Q9BXD5	-0.003764	0.00436009	0.0341807	NPL
P16066	-0.00192374	0.419386	0.687773	NPR1
P47972	0.000130782	0.953621	0.980602	NPTX2
Q8TCD5	0.000563572	0.563647	0.78905	NT5C
Q8NFP7	0.0011298	0.810329	0.92091	NUDT10
Q9NV35	-0.00539037	0.0296533	0.124472	NUDT15
Q9UKX7	0.00738042	0.118158	0.322038	NUP50
Q6UWF7	-0.000927443	0.75567	0.894526	NXPE4
O14841	0.000500058	0.934293	0.975661	OPLAH
P55809	0.00227745	0.418902	0.687385	OXCT1
Q86VP3	-0.000198591	0.887921	0.955974	PACS2
Q9BTK6	-0.000181519	0.94633	0.979245	PAGR1
A6NDB9	0.00331354	0.170474	0.404114	PALM3
Q13442	-0.000935604	0.624688	0.82944	PDAP1
Q08499	-0.00115734	0.710807	0.877811	PDE4D
P13667	-0.00326412	0.00809519	0.0537683	PDIA4
O15018	0.00274411	0.384846	0.659093	PDZD2
Q9BY49	-0.00796481	0.313535	0.583268	PECR
P52209	-0.00110056	0.227432	0.480594	PGD
Q96LB8	0.00436157	0.101886	0.294479	PGLYRP4
P98161	-0.00351711	0.0636542	0.214208	PKD1
Q13563	-0.000703471	0.623295	0.828777	PKD2
P20382	0.00375395	0.305586	0.57385	PMCH
O15305	0.00541913	0.0865706	0.263884	PMM2
Q8ND90	-0.000957485	0.789589	0.913279	PNMA1
P01189	-0.00117816	0.517276	0.759673	POMC
Q15063	-0.00393624	0.000844217	0.0105831	POSTN
P30405	-0.00157642	0.603537	0.814982	PPIF
P49593	-0.00115232	0.748164	0.892091	PPM1F
Q96NZ9	-0.00278476	0.0005953	0.00867393	PRAP1
P13727	-0.000820509	0.53129	0.76531	PRG2
Q9Y2Y8	-0.00224107	0.00200146	0.0198931	PRG3
Q9BZL6	0.00357189	0.353105	0.62235	PRKD2
Q9UNN8	0.000208623	0.91508	0.967211	PROCR
Q5FWE3	-0.00149819	0.152863	0.37916	PRRT3
P07602	-0.00461112	0.00837963	0.055525	PSAP
Q14914	-0.00201677	0.00028335	0.00532814	PTGR1
P23467	-0.00623142	0.118898	0.322508	PTPRB
P08575	-0.00251877	0.0421601	0.158342	PTPRC
P23471	-0.00268021	0.124758	0.332251	PTPRZ1
P10082	0.00324184	0.204785	0.453755	PYY
P61026	0.00129348	0.509296	0.754321	RAB10
O75154	-0.00306801	0.153158	0.379553	RAB11FIP3
O00194	0.0010872	0.452846	0.711076	RAB27B
Q14088	-0.00112538	0.730961	0.88454	RAB33A
Q96DA2	0.00192288	0.592605	0.807327	RAB39B
P43487	0.00226449	0.240867	0.496543	RANBP1
Q9Y4C8	0.000415525	0.859805	0.945785	RBM19
Q6ZRY4	0.00193822	0.56713	0.790825	RBPMS2
O95980	0.00502511	0.016606	0.0851097	RECK
Q9Y3B8	0.00222612	0.5806	0.797337	REXO2
Q969X0	-0.00209017	0.168879	0.402044	RILPL2
P57078	0.00253973	0.456463	0.712519	RIPK4
Q5GAN6	-0.00265644	0.130745	0.342299	RNASE10
Q8NC42	-0.00166724	0.349213	0.618231	RNF149
Q99942	-0.00390057	0.225046	0.478459	RNF5
Q8WZ75	0.000218885	0.919288	0.970185	ROBO4
P50914	-0.00166159	0.133358	0.345565	RPL14
P46783	0.00610237	0.0147003	0.0786751	RPS10
Q8IZC4	0.0031801	0.252491	0.515919	RTKN2
P21817	0.00552606	0.08381	0.258584	RYR1
Q9BW04	-0.002434	0.018223	0.0915425	SARG
O43290	-0.00289881	0.278879	0.548108	SART1
P21673	0.00507674	0.0548879	0.192481	SAT1
Q6UWP8	-0.00304972	0.0124917	0.070373	SBSN
Q13296	0.00115358	0.761955	0.898907	SCGB2A2
Q8IWT1	-0.00159653	3.66303e-05	0.00149915	SCN4B
O75711	-0.00201216	0.0436795	0.161434	SCRG1
O94979	-0.00457385	0.11329	0.313404	SEC31A
Q9UBV2	-0.00256515	0.0755982	0.239351	SEL1L
P07093	0.00813963	0.0698306	0.227297	SERPINE2
P51688	-0.00010969	0.851094	0.942185	SGSH
Q96IW2	-0.00344996	0.244203	0.501562	SHD
Q8N114	-0.00791289	0.16199	0.392016	SHISA5
Q9NYZ4	-0.00229884	0.0185218	0.0924153	SIGLEC8
Q9H173	0.00265798	0.75402	0.894038	SIL1
Q15477	0.00330521	0.34293	0.612564	SKIV2L
P55011	0.00385739	0.231106	0.485044	SLC12A2
P02730	0.00156287	0.443235	0.701685	SLC4A1
Q86UW2	-0.00198913	0.329428	0.598875	SLC51B
P55000	-0.00447083	0.216189	0.467426	SLURP1
Q8TER0	0.00350002	0.198738	0.443534	SNED1
P55769	0.000924338	0.818234	0.926046	SNU13
Q9Y5X3	-0.00291569	0.66308	0.849636	SNX5
Q6UW49	-0.00399266	0.290128	0.561102	SPESP1
P0C7L1	0.00286789	0.353921	0.622999	SPINK8
P78539	-0.00067933	0.824589	0.929081	SRPX
Q8WWQ8	-0.00266471	4.06038e-05	0.00161429	STAB2
Q96C24	-0.00425894	0.172261	0.406962	SYTL4
P37837	-0.00215324	0.00283417	0.0247066	TALDO1
Q13428	-0.00209816	0.60141	0.813672	TCOF1
Q6NUS6	-0.000402105	0.819339	0.926696	TCTN3
Q10587	-0.000838809	0.781981	0.909425	TEF
Q9Y2W1	-0.00463777	0.125672	0.333728	THRAP3
P62072	-0.00434411	0.0367675	0.144525	TIMM10
P16035	-0.00371793	0.068953	0.225495	TIMP2
P49755	2.87573e-05	0.994769	0.997278	TMED10
Q7Z7H5	0.00505422	0.0542217	0.191254	TMED4
Q24JP5	0.00140885	0.280437	0.54944	TMEM132A
P32971	-0.0036956	1.37436e-05	0.000980731	TNFSF8
Q9UQP3	-0.00386318	0.106893	0.303863	TNN
Q15388	-0.00201261	0.274993	0.545088	TOMM20
Q5JTV8	-0.000612243	0.727886	0.883817	TOR1AIP1
Q9H3S4	-0.00320904	9.05778e-05	0.00257222	TPK1
P06753	0.00300814	0.289543	0.56075	TPM3
P12270	-0.00359131	0.0218945	0.102135	TPR
O43734	0.00466671	0.177754	0.414314	TRAF3IP2
O43280	-0.00234577	0.00279662	0.0246016	TREH
Q8NET8	0.00345141	0.219769	0.471563	TRPV3
Q99598	0.00460029	0.0996689	0.291058	TSNAX
O95858	0.00277716	0.183435	0.421678	TSPAN15
Q8WZ42	-0.00360325	0.0078901	0.0532914	TTN
Q6IBS0	-0.00198242	0.0163889	0.0841518	TWF2
O14933	-0.00187381	0.0411319	0.156382	UBE2L6
Q9H347	-0.00122728	0.0742493	0.236696	UBQLN3
O60701	-0.00164713	0.629347	0.832629	UGDH
Q96PU4	0.00441595	0.186264	0.424896	UHRF2
Q9UBR1	-0.0010786	0.375111	0.649616	UPB1
Q96K76	-0.000756671	0.716907	0.880862	USP47
P32241	0.0053579	0.266351	0.534431	VIPR1
Q6UXI7	-0.00173615	0.285166	0.554978	VIT
Q86VR7	-0.00531934	0.00957484	0.0597461	VSIG10L
Q5VVQ6	-0.00203306	0.296056	0.564452	YOD1
Q6NZY4	-0.00211554	0.331838	0.600068	ZCCHC8
P21754	0.000371254	0.505185	0.751433	ZP3
O43707	-0.000300589	0.933425	0.975487	ACTN4
P00813	-0.000281211	0.911452	0.966313	ADA
O75077	-0.00219635	0.109046	0.308097	ADAM23
Q9UHX3	-0.00339654	0.0110143	0.0654583	ADGRE2
Q15109	-0.00046761	0.632553	0.833402	AGER
O00468	-0.0012086	0.0181726	0.0915409	AGRN
O00253	-0.00166521	0.101741	0.294479	AGRP
P30838	0.000891154	0.421167	0.688993	ALDH3A1
Q9NP70	-0.00747523	0.0228526	0.105296	AMBN
Q9BXJ7	-0.00437509	0.000879965	0.0107883	AMN
Q15389	0.000672696	0.657209	0.845588	ANGPT1
Q9UKU9	0.00130409	0.583648	0.79975	ANGPTL2
Q9BY76	-0.00178334	0.00882062	0.0569275	ANGPTL4
P50995	0.000251849	0.871722	0.950652	ANXA11
P19801	-0.00191222	0.0490507	0.177977	AOC1
Q9NZN5	0.000547922	0.858127	0.945435	ARHGEF12
P27540	0.0105599	0.0404518	0.155279	ARNT
Q5T4W7	0.00244187	0.511008	0.75525	ARTN
Q9UII2	-0.00236	0.012205	0.0693905	ATP5IF1
O15169	0.00361819	0.251921	0.515133	AXIN1
P15291	-0.00260042	0.00266236	0.0239785	B4GALT1
O14867	-0.00131608	0.741025	0.888579	BACH1
Q8NDB2	-0.000551574	0.866136	0.947373	BANK1
O43521.2	-0.00180645	0.415021	0.685787	O43521.2
P11274	0.00123259	0.684966	0.865302	BCR
P55957	-0.00209728	0.213987	0.464528	BID
P35613	-0.000380032	0.755059	0.894182	BSG
Q7KYR7	-0.00270163	0.156857	0.384992	BTN2A1
P78410	-0.00168926	0.0238381	0.108048	BTN3A2
P02745	-0.00301623	0.000471912	0.00770238	C1QA
P42575	0.000899109	0.864555	0.946962	CASP2
P51671	-0.001628	0.0879727	0.266281	CCL11
Q99616	-0.00086632	0.139796	0.357256	CCL13
Q92583	-0.00198426	0.039425	0.152813	CCL17
P78556	-0.00169353	0.0549156	0.192481	CCL20
O00585	-0.00274866	0.000491398	0.00771154	CCL21
O00626	-0.00197133	0.0276099	0.119686	CCL22
P55773	-0.00219694	0.020312	0.097631	CCL23
O00175	-0.000563113	0.434571	0.696907	CCL24
O15444	-0.00135598	0.0132117	0.0730819	CCL25
Q9Y258	0.00170415	0.0990884	0.289972	CCL26
Q9NRJ3	-0.00172882	0.179689	0.416381	CCL28
P10147	-0.00154439	0.092038	0.275125	CCL3
P13236	-0.000492369	0.539075	0.770711	CCL4
P80098	-9.93552e-05	0.951659	0.979825	CCL7
P29279	-0.00119484	0.111099	0.310931	CCN2
O95971	-0.0020124	0.0232841	0.106406	CD160
P41217	3.6481e-05	0.977563	0.98942	CD200
Q8TD46	-0.003571	0.0140504	0.0763715	CD200R1
P20273	-0.00656686	0.000108708	0.00282742	CD22
Q9BZW8	-0.00184647	0.212655	0.463445	CD244
Q5ZPR3	0.000644418	0.40766	0.678182	CD276
P01730	0.000317439	0.863126	0.946808	CD4
P25942	-0.00222067	0.119534	0.323918	CD40
P29965	-0.005977	0.0519716	0.186148	CD40LG
P09326	-0.0030308	0.000527946	0.00798519	CD48
P19256	-0.0023789	0.103223	0.296765	CD58
P30203	-0.00276484	0.200161	0.445996	CD6
P32970	-0.000905724	0.604568	0.815566	CD70
P40259	-0.00216066	0.000921641	0.0111519	CD79B
Q01151	-0.00111786	0.481248	0.734499	CD83
Q9UIB8	-0.000521158	0.678764	0.8602	CD84
Q4KMG0	-0.00244205	0.00512178	0.0385501	CDON
Q15517	-0.00257662	0.0250482	0.111763	CDSN
Q3KPI0	-0.00121815	0.111531	0.310931	CEACAM21
Q9UPV0	0.00204067	0.559663	0.785448	CEP164
Q9BU40	-0.00240111	0.000401485	0.00673092	CHRDL1
Q07065	-0.00204521	0.0288605	0.123188	CKAP4
P12532	-0.000565108	0.400927	0.673373	CKMT1A_CKMT1B
Q9UMR7	-0.00049084	0.653001	0.844642	CLEC4A
Q8WTT0	-0.00135288	0.452676	0.711076	CLEC4C
Q8WXI8	-0.00044004	0.518045	0.759829	CLEC4D
Q6UXB4	-0.000131769	0.910941	0.966313	CLEC4G
Q9BXN2	-0.00135221	0.232839	0.486982	CLEC7A
Q9UDT6	-0.000522116	0.353686	0.62298	CLIP2
Q9H4D0	-0.00298128	0.000819215	0.0104104	CLSTN2
Q9UHC6	0.00129291	0.273721	0.543343	CNTNAP2
P20849	0.00187829	0.436502	0.697385	COL9A1
Q5KU26	-0.00130512	0.112319	0.311704	COLEC12
Q6UXH1	-0.00189096	0.00878281	0.0568432	CRELD2
P24387	-0.000931355	0.1715	0.40551	CRHBP
Q9NZV1	-0.00102965	0.524945	0.76169	CRIM1
P46109	-0.00157092	0.0840316	0.258981	CRKL
O75462	-0.00117691	0.535037	0.769513	CRLF1
P09603	-0.00278919	0.028076	0.120953	CSF1
P09919	0.00104981	0.53947	0.770711	CSF3
O76096	-0.0017582	0.0230113	0.105503	CST7
Q99895	-0.00238652	0.00285144	0.0247214	CTRC
P53634	-0.00241421	0.0268263	0.117202	CTSC
P43234	-0.00323504	0.00937674	0.0589063	CTSO
P78310	-0.00114692	0.0954089	0.283184	CXADR
P09341	-0.000832739	0.126855	0.33495	CXCL1
P02778	-0.00118065	0.0758466	0.239865	CXCL10
P48061	-0.00450645	0.0665876	0.220349	CXCL12
O95715	0.00496484	0.225875	0.479065	CXCL14
Q6UXB2	-0.00147753	0.100555	0.292843	CXCL17
P19876	-0.000885822	0.118609	0.322038	CXCL3
P80162	-0.00118238	0.0103913	0.0627312	CXCL6
Q07325	-0.00160312	0.0125937	0.0703782	CXCL9
Q14118	-0.0032658	0.0299178	0.125017	DAG1
Q9UN19	0.0082995	0.0159947	0.0834529	DAPP1
Q9UJU6	-0.000924693	0.217549	0.468539	DBNL
Q16698	-0.00110425	0.540974	0.772067	DECR1
O00273	-0.00506322	0.00204461	0.0200706	DFFA
Q13574	0.00445935	0.0804574	0.250182	DGKZ
O60884	0.000285182	0.799427	0.915104	DNAJA2
Q8NFT8	-0.000757183	0.644822	0.839354	DNER
O43598	-0.00193366	0.00731715	0.0509091	DNPH1
Q8N608	-0.000220575	0.945213	0.979245	DPP10
Q9UNE0	-0.00111313	0.542295	0.77316	EDAR
Q9GZT9	-0.00449432	0.024046	0.108813	EGLN1
Q04637	-0.00587801	0.0113056	0.0663788	EIF4G1
P63241	0.00181238	0.299396	0.567588	EIF5A
Q8N8S7	-0.000468605	0.691852	0.868806	ENAH
Q9UJA9	-0.00219945	0.00735403	0.0510381	ENPP5
Q6UWV6	-0.00036206	0.476403	0.730083	ENPP7
P16422	-0.00286547	0.0143666	0.0776527	EPCAM
P21709	-0.00281765	0.000727386	0.00968572	EPHA1
P01588	0.000974135	0.789864	0.913279	EPO
P21860	-0.00294863	0.0173816	0.0882721	ERBB3
Q9NQ30	-0.00202023	0.00683475	0.0482769	ESM1
P25116	-0.00295157	0.0374729	0.146278	F2R
P07148	-0.00167098	2.76147e-05	0.00134828	FABP1
Q0Z7S8	-0.00180338	0.125026	0.332329	FABP9
P48023	-0.00495398	0.000447223	0.00741802	FASLG
P24071	0.000493728	0.675979	0.857843	FCAR
Q96LA5	0.000476147	0.785173	0.910473	FCRL2
Q96P31	0.00186522	0.507875	0.753019	FCRL3
Q6DN72	-0.00355543	0.040562	0.155442	FCRL6
O95750	-0.00385078	0.000325956	0.00582564	FGF19
P09038	0.00185014	0.783486	0.909951	FGF2
P12034	-0.00205631	0.0973029	0.286252	FGF5
Q9Y3D6	-0.00179941	0.0668176	0.220847	FIS1
P68106	0.00451894	0.261616	0.529126	FKBP1B
P49771	-0.00155662	0.18166	0.419204	FLT3LG
Q12778	0.00108392	0.780836	0.908472	FOXO1
P19883	-0.00198532	0.00280227	0.0246016	FST
O95633	-0.00128791	0.0771611	0.242918	FSTL3
Q96DB9	0.000354004	0.858905	0.945511	FXYD5
P22466	-0.0016251	0.222387	0.474984	GAL
Q14435	-0.00104154	0.634795	0.83392	GALNT3
P32456	-0.00110204	0.288594	0.560082	GBP2
Q9HC38	-0.00255373	0.00267366	0.0240025	GLOD4
P36959	0.00718602	0.264271	0.531996	GMPR
Q9HD26	0.00162402	0.248662	0.509217	GOPC
P12544	-0.0014582	0.391926	0.663843	GZMA
P10144	0.000341673	0.732832	0.88454	GZMB
P14317	-0.00055587	0.618736	0.825872	HCLS1
O94992	0.00036647	0.86538	0.947052	HEXIM1
P14210	-0.00307386	0.0233341	0.106406	HGF
P01903	-0.00151643	0.136707	0.351297	HLA-DRA
P13747	0.000505236	0.774214	0.905931	HLA-E
P37235	-0.00500657	0.0282219	0.121393	HPCAL1
P28845	0.00348724	0.275871	0.545276	HSD11B1
P0DMV8	-0.000941239	0.382115	0.656841	HSPA1A
Q05084	-0.000791039	0.79501	0.914142	ICA1
Q14773	8.55066e-05	0.955569	0.981672	ICAM4
P22304	-0.000368987	0.951607	0.979825	IDS
P01579	-1.50238e-05	0.976699	0.989139	IFNG
P15260	-0.00389763	0.0062112	0.045015	IFNGR1
Q8IU57	0.000938673	0.7348	0.88454	IFNLR1
Q9Y6K9	-0.0011008	0.646805	0.840364	IKBKG
P22301	-0.00179238	0.124005	0.330879	IL10
Q13651	-0.0021294	0.440235	0.7001	IL10RA
Q08334	-0.00172172	0.161646	0.391524	IL10RB
P20809	0.002227	0.385918	0.659307	IL11
P29460	-0.00333142	2.60554e-05	0.0013184	IL12B
P42701	-0.0010006	0.63298	0.833402	IL12RB1
P35225	0.00229853	0.525881	0.761705	IL13
P40933	-0.00146154	0.157708	0.38534	IL15
Q13261	0.000784014	0.649444	0.84222	IL15RA
Q14005	-0.00165616	0.323178	0.593274	IL16
Q16552	4.46623e-05	0.978114	0.98942	IL17A
Q9P0M4	0.00149363	0.547683	0.776861	IL17C
Q8TAD2	-0.00326061	0.176036	0.412467	IL17D
Q96PD4	-0.000320609	0.92514	0.973776	IL17F
Q9NRM6	0.00435758	0.0185948	0.0924153	IL17RB
Q14116	-0.00303377	0.00148625	0.0159086	IL18
Q13478	-0.00127952	0.326601	0.597196	IL18R1
P01583	0.00087308	0.480311	0.73405	IL1A
P01584	0.00100593	0.320753	0.590772	IL1B
P27930	-0.00320465	0.000666957	0.00931935	IL1R2
Q9HB29	-0.000100383	0.955452	0.981672	IL1RL2
P18510	-0.00241873	0.0504206	0.181762	IL1RN
P60568	-0.00272544	0.368004	0.642506	IL2
Q9NYY1	0.00499086	0.111715	0.310931	IL20
Q9UHF4	0.000294621	0.943125	0.979245	IL20RA
Q8N6P7	-0.000402423	0.890619	0.955974	IL22RA1
Q13007	0.00312849	0.363824	0.636007	IL24
P14784	0.00518953	0.0955479	0.283184	IL2RB
P24001	-0.00307143	0.0679506	0.223795	IL32
O95760	-0.0018119	0.385351	0.65927	IL33
P26951	0.000654015	0.831966	0.932861	IL3RA
P05112	0.000369136	0.722057	0.882515	IL4
P24394	-0.000113822	0.945304	0.979245	IL4R
P05113	-0.00111152	0.469606	0.724637	IL5
Q01344	-0.00336191	0.0168702	0.0862406	IL5RA
P13232	-0.00327849	0.269939	0.538138	IL7
P51617	-0.00238915	0.228317	0.481638	IRAK1
Q9NWZ3	0.000130611	0.950218	0.979825	IRAK4
B1AKI9	-0.00108833	0.457078	0.712519	ISM1
Q9UKX5	0.00132367	0.502154	0.750215	ITGA11
P23229	0.00567703	0.180498	0.41756	ITGA6
P18564	0.0020475	0.347146	0.616368	ITGB6
O43736	0.000485214	0.893045	0.955974	ITM2A
P01591	-0.000736642	0.452346	0.711076	JCHAIN
P05412	-0.000131199	0.93678	0.977159	JUN
Q12918	-0.00176511	0.025204	0.112049	KLRB1
Q13241	-0.001996	0.018433	0.0924153	KLRD1
P08727	-0.00284951	0.0406059	0.155442	KRT19
Q16719	-0.00189989	0.110997	0.310931	KYNU
Q16363	-0.00232169	0.0027595	0.0244576	LAMA4
Q9UQV4	-0.000925162	0.438188	0.698841	LAMP3
P28838	-0.00118331	0.520231	0.760002	LAP3
O43561	-0.000467548	0.716294	0.880498	LAT
P56470	-0.00175305	0.00526848	0.0395207	LGALS4
O00182	-0.000859534	0.391271	0.663843	LGALS9
Q99538	-0.00312343	0.000840068	0.0105788	LGMN
Q9H008	-0.00082178	0.236796	0.493401	LHPP
P42702	0.000530634	0.727307	0.883793	LIFR
Q8NHJ6	-0.00173559	0.0116601	0.0675223	LILRB4
Q6UXK5	-0.00305903	0.102871	0.296145	LRRN1
P33241	0.000486635	0.747248	0.891425	LSP1
P01374	-0.00170856	0.379926	0.653887	LTA
P36941	-0.00147324	0.181205	0.4185	LTBR
Q8WV07	-0.000834622	0.823922	0.929081	LTO1
O60449	0.00101436	0.643997	0.839354	LY75
Q9HBG7	-0.00198484	0.133905	0.346659	LY9
P55145	-0.00118162	0.335136	0.603288	MANF
P45984	-0.00176805	0.208607	0.45785	MAPK9
O00339	-0.00244347	0.00669542	0.0476556	MATN2
Q96KG7	-0.00247198	0.00786566	0.0532672	MEGF10
Q9NQ76	-0.00216531	0.0012786	0.0142334	MEPE
Q12866	-0.00139151	0.409517	0.68041	MERTK
Q6UB28	0.000948756	0.813676	0.923516	METAP1D
Q99685	-0.00194704	0.183694	0.421678	MGLL
P16455	0.000586231	0.733096	0.88454	MGMT
Q29980_Q29983	9.41737e-05	0.89205	0.955974	MICB_MICA
Q7Z6M3	0.000134676	0.922331	0.972291	MILR1
P12872	-0.00121603	0.118411	0.322038	MLN
P03956	-0.000366171	0.530055	0.764168	MMP1
P09238	-0.00116402	0.1029	0.296145	MMP10
O95866	-0.00149487	0.210076	0.459985	MPIG6B
Q03426	0.00124766	0.286804	0.557775	MVK
Q13459	-0.000113123	0.96016	0.983659	MYO9B
Q8WU39	-0.00132654	0.058729	0.202281	MZB1
O60934	-6.28504e-05	0.97394	0.989139	NBN
P19878	0.0010375	0.290605	0.561245	NCF2
O43639	0.000803184	0.79822	0.914722	NCK2
Q969V3	-0.00272676	0.545804	0.774987	NCLN
O76036	-0.000725697	0.51247	0.757009	NCR1
Q99435	-0.00383106	0.0626467	0.211328	NELL2
O94856	0.0080258	0.216416	0.467426	NFASC
O95644	-0.00273395	0.501919	0.750215	NFATC1
Q12968	-0.000907822	0.85527	0.944554	NFATC3
Q13232	-0.00647142	3.43019e-05	0.00145711	NME3
P23582	-0.000750908	0.433365	0.696907	NPPC
Q99748	0.00176047	0.521727	0.760766	NRTN
P20783	0.00430892	0.0697917	0.227297	NTF3
Q9Y5A7	0.000865635	0.624152	0.829124	NUB1
Q9Y266	-0.00547538	0.000481875	0.00770238	NUDC
Q99983	0.000340325	0.799688	0.915104	OMD
Q8IYS5	-0.0029563	0.0187579	0.0925589	OSCAR
P13725	1.71021e-05	0.981527	0.989706	OSM
Q9Y2J8	0.000245023	0.869823	0.949301	PADI2
Q13219	0.000235421	0.913895	0.966693	PAPPA
P09874	-0.000868111	0.785953	0.910998	PARP1
Q08174	-0.00197876	0.345066	0.61355	PCDH1
P01127	-0.00110238	0.289918	0.561086	PDGFB
Q9NR12	-0.000655639	0.42211	0.688993	PDLIM7
P49763	-0.00142068	0.140968	0.358932	PGF
Q6ZUJ8	0.000272828	0.843891	0.938757	PIK3AP1
P30613	-0.00224467	0.0090863	0.0578654	PKLR
P47712	-0.001154	0.741468	0.888579	PLA2G4A
Q03405	-0.0031267	0.00883675	0.0569275	PLAUR
Q9HCM2	0.000633212	0.740502	0.888579	PLXNA4
P54317	-0.00292517	6.08434e-06	0.000583887	PNLIPRP2
Q8TCS8	-0.00206873	0.457252	0.712519	PNPT1
Q15166	-0.00396039	0.0313759	0.128222	PON3
Q96SB3	-0.0018859	0.265184	0.532473	PPP1R9B
P30048	-0.000347091	0.912414	0.966693	PRDX3
P30044	-0.00247892	0.0712582	0.229527	PRDX5
Q9HCU5	-0.000811681	0.792295	0.913337	PREB
P51888	-0.00275074	0.0618697	0.209724	PRELP
Q9Y478	-0.000563497	0.840393	0.936274	PRKAB1
Q04759	0.000682327	0.895109	0.956149	PRKCQ
P58294	-0.00466086	0.140511	0.358425	PROK1
O75475	-0.000237072	0.873999	0.951704	PSIP1
Q9BT73	0.00384819	0.17844	0.414683	PSMG3
O60542	-0.00382477	0.0283336	0.121686	PSPN
Q03431	-0.000554159	0.740222	0.888579	PTH1R
P29350	0.000227329	0.924457	0.973426	PTPN6
P28827	0.0023904	0.22011	0.471567	PTPRM
P26022	-0.0010552	0.495045	0.746354	PTX3
Q96AX2	0.000562784	0.797065	0.914722	RAB37
P20340	-0.000662721	0.573624	0.793592	RAB6A
Q5R372	0.00304043	0.259918	0.527609	RABGAP1L
Q9BYZ8	-0.00172658	0.00159572	0.0168215	REG4
P57771	0.00180107	0.637728	0.83638	RGS8
Q9Y6N7	-0.00183473	0.0710793	0.229216	ROBO1
Q8IVG5	0.00414377	0.263237	0.530862	SAMD9L
Q8WXD2	-0.00279132	0.00695664	0.0488897	SCG3
P11684	-0.00136253	0.0179919	0.0908737	SCGB1A1
Q96PL1	-0.00143105	0.0522726	0.186415	SCGB3A2
O76038	-0.00595388	0.0844166	0.25988	SCGN
Q12765	-0.000405185	0.745783	0.890525	SCRN1
Q14242	0.00124482	0.506521	0.752306	SELPLG
P50452	-0.00254114	0.0102313	0.0624741	SERPINB8
O60880	-0.00233079	0.506854	0.752306	SH2D1A
P34896	-0.00111689	0.0970903	0.285928	SHMT1
Q9BZZ2	-0.00212839	0.0286104	0.122308	SIGLEC1
Q96LC7	0.000606872	0.733986	0.88454	SIGLEC10
O00241	-0.00326781	0.00131879	0.0143985	SIRPB1
Q9Y3P8	-0.00249474	0.580741	0.797337	SIT1
O75563	-6.5134e-05	0.950125	0.979825	SKAP2
Q13291	-0.000463242	0.652117	0.844112	SLAMF1
Q9NQ25	-0.00101345	0.756517	0.895083	SLAMF7
Q6ZMH5	0.00134673	0.523555	0.760863	SLC39A5
Q9H3U7	-0.00252878	0.000473302	0.00770238	SMOC2
Q92484	-0.003693	2.21756e-06	0.000379903	SMPDL3A
O60575	-0.000840787	0.458558	0.71374	SPINK4
O43291	-0.00303695	0.141783	0.360679	SPINT2
Q9HCB6	-0.00340379	0.00433879	0.0341645	SPON1
O43597	0.00496024	0.0836918	0.258507	SPRY2
P78362	0.00360927	0.524576	0.761552	SRPK2
Q9UNK0	0.001435	0.455005	0.712192	STX8
Q06520	0.00216665	0.393458	0.664841	SULT2A1
Q92844	0.000130775	0.956726	0.982498	TANK
Q92609	0.00396442	0.148591	0.371101	TBC1D5
P01135	0.00150185	0.188651	0.428584	TGFA
P01137	-0.00497192	0.0118146	0.067794	TGFB1
P35625	-0.00266358	0.0219098	0.102135	TIMP3
O15455	-0.00260701	0.0295241	0.124117	TLR3
O95379	-0.000979	0.593641	0.808269	TNFAIP8
Q9Y6Q6	-0.0018544	0.0396517	0.153052	TNFRSF11A
O00300	-0.00264973	0.000693869	0.0095125	TNFRSF11B
O14836	-0.00293088	4.65416e-05	0.00177432	TNFRSF13B
Q96RJ3	-0.00196916	0.143528	0.363456	TNFRSF13C
Q92956	-0.0064108	0.0172135	0.0875778	TNFRSF14
P43489	-0.00188146	0.0229453	0.105426	TNFRSF4
P50591	-0.00186451	0.00873392	0.0567824	TNFSF10
O14788	0.000783063	0.732124	0.88454	TNFSF11
O43508	-0.00150154	0.087678	0.266094	TNFSF12
O75888	-0.00126203	0.0446384	0.164324	TNFSF13
O14773	-0.00265369	3.66494e-06	0.000434785	TPP1
Q15661	-0.00115363	0.309528	0.578908	TPSAB1
P13693	0.000628136	0.830369	0.931948	TPT1
Q12933	0.000679399	0.844308	0.938757	TRAF2
Q9NZC2	-0.00152879	0.00854371	0.0562108	TREM2
P19474	-0.000689456	0.79355	0.913337	TRIM21
Q9C035	-0.00554115	0.148872	0.371247	TRIM5
Q7L8A9	0.00621546	0.344505	0.61355	VASH1
P15692	-0.00126444	0.239874	0.495966	VEGFA
O43915	-0.00255612	0.00213542	0.0205786	VEGFD
P42768	0.00181517	0.449917	0.709015	WAS
Q8TEU8	-0.00294112	0.000646612	0.00916996	WFIKKN2
O14904	-0.00152859	0.330526	0.599644	WNT9A
Q7Z739	0.0019024	0.204741	0.453755	YTHDF3
P04217	-0.00144623	0.0160931	0.0837143	A1BG
P12821	-0.00140993	0.0224387	0.104391	ACE
P22303	0.000273004	0.645889	0.839957	ACHE
P24666	-0.000295179	0.926684	0.973914	ACP1
P26436	-0.000302992	0.779688	0.907595	ACRV1
P07311	-0.00213316	0.0519063	0.186148	ACYP1
O43184	-2.39664e-05	0.97911	0.98942	ADAM12
Q9UHI8	-0.00102014	0.146914	0.368344	ADAMTS1
O75173	-0.000505446	0.715907	0.88041	ADAMTS4
P35611	4.73248e-07	0.999698	0.999698	ADD1
Q6QNK2	-0.000142444	0.830852	0.931988	ADGRD1
P00325	0.00068327	0.63686	0.836029	ADH1B
Q15848	-0.00151785	0.000587063	0.00864443	ADIPOQ
Q8N556	-0.000280091	0.929277	0.973914	AFAP1
P43652	-0.00170233	2.36928e-05	0.00125919	AFM
P02765	-0.0016655	0.000481343	0.00770238	AHSG
Q02952	0.00428229	0.176727	0.413303	AKAP12
Q8NHP1	-0.00079622	0.505615	0.75167	AKR7L
P09923	-0.000584316	0.422073	0.688993	ALPI
Q4VCS5	0.000653716	0.630081	0.832629	AMOT
P0DUB6_P0DTE7_P0DTE8	-0.000204928	0.70056	0.872712	AMY1A_AMY1B_AMY1C
Q8IV38	0.00082942	0.742345	0.888579	ANKMY2
P04083	-0.0017749	0.0623343	0.210529	ANXA1
P02743	-0.00128749	0.0193883	0.0940456	APCS
P02647	-0.00176649	7.55458e-05	0.00226069	APOA1
P02652	0.000948255	0.237486	0.493401	APOA2
P06727	-0.00222199	3.43837e-05	0.00145711	APOA4
P04114	-0.0013214	0.589307	0.805521	APOB
P02654	-0.00198768	7.18667e-05	0.00220859	APOC1
P05090	-0.00109873	0.0125377	0.0703782	APOD
P02649	-0.00253386	0.000490147	0.00771154	APOE
Q13790	0.00147484	0.0256122	0.113364	APOF
O14791	-0.00127431	0.0132351	0.0730819	APOL1
Q92619	0.00208099	0.391482	0.663843	ARHGAP45
P07307	-0.00131816	0.0207286	0.0986058	ASGR2
O75882.2	-0.0010776	0.0304018	0.126281	O75882.2
P61769	-0.000342512	0.40439	0.676332	B2M
Q9NWV8	0.00584258	0.131106	0.342456	BABAM1
O95429	0.00134172	0.598294	0.812617	BAG4
P06276	-0.00130065	0.0157657	0.0830984	BCHE
Q5TBC7	-0.00160355	0.0612562	0.208406	BCL2L15
Q8WV28	-0.00230694	0.171195	0.405478	BLNK
O95393	2.40115e-06	0.997723	0.998631	BMP10
Q8N8U9	-0.00150483	0.123089	0.330016	BMPER
O60238	0.00238241	0.238165	0.494267	BNIP3L
P43251	-0.000827099	0.126208	0.334511	BTD
Q7Z5L3	0.000800021	0.645864	0.839957	C1QL2
Q9BXJ0	0.000551287	0.465644	0.720338	C1QTNF5
P0C862	-0.000710403	0.300733	0.568961	C1QTNF9
P00736	-0.00198019	0.0115689	0.0673563	C1R
Q9NZP8	-0.00068905	0.0797978	0.248409	C1RL
P09871	-0.000919805	0.0262242	0.115478	C1S
P01024	-0.00155045	0.00194432	0.0196765	C3
P01031	-0.00157114	2.69261e-05	0.00133813	C5
P10643	-0.0019591	0.00021294	0.00442248	C7
P07358	-0.00242007	9.76263e-05	0.0026779	C8B
P02748	-0.00187479	2.4074e-07	0.000133996	C9
P35219	-0.00139227	0.571091	0.792607	CA8
Q9HB71	-0.00120786	0.18811	0.427705	CACYBP
P55211	0.00351821	0.115696	0.317447	CASP9
P24864	0.00209085	0.608254	0.816974	CCNE1
Q15762	-0.00156921	0.211272	0.461877	CD226
Q9UGN4	-0.00189885	0.0654712	0.218211	CD300A
P16671	0.00134855	0.647617	0.840634	CD36
P09693	0.0034769	0.33265	0.600756	CD3G
O43866	-0.00157663	0.000960744	0.0114753	CD5L
P09564	-0.00110206	0.0135203	0.0740691	CD7
P49715	-0.000436444	0.92947	0.973914	CEBPA
Q9HCU4	-0.000175272	0.790228	0.913279	CELSR2
Q9UHN6	0.000407307	0.774745	0.905931	CEMIP2
P00751	-0.00168286	5.22675e-05	0.0018891	CFB
P00746	-0.00142224	6.48559e-05	0.00220859	CFD
P08603	-0.00173465	2.41273e-05	0.00125919	CFH
P36980	-0.0012141	0.000257376	0.00504421	CFHR2
Q92496	-0.00129649	0.000780474	0.0101298	CFHR4
Q9BXR6	-0.00239008	0.000649114	0.00916996	CFHR5
P05156	-0.00160513	0.00130175	0.0143761	CFI
P27918	-0.00293105	1.28287e-05	0.00093953	CFP
P0DN86	-0.00107179	0.0648249	0.217359	CGB3_CGB5_CGB8
O15335	0.000613498	0.446944	0.705128	CHAD
Q5QGZ9	0.00210365	0.336006	0.604072	CLEC12A
P05452	-0.00130417	0.00410015	0.0327894	CLEC3B
P10909	-0.00120322	0.0225616	0.104596	CLU
P20908	-0.00125066	0.291079	0.56167	COL5A1
Q9UI42	-0.00215211	0.0162524	0.0840712	CPA4
Q96IY4	-0.000763307	0.110498	0.310882	CPB2
P36551	0.00403176	0.14372	0.363613	CPOX
Q96HD1	-0.00106186	0.18808	0.427705	CRELD1
P54108	-0.00350976	7.20905e-05	0.00220859	CRISP3
P07333	-0.00335463	2.53847e-08	5.39042e-05	CSF1R
Q99062	0.00164405	0.297834	0.566329	CSF3R
P0DML2	0.000454635	0.862912	0.946808	CSH1
P48730	0.00421488	0.164796	0.395369	CSNK1D
Q01459	-0.00148693	0.00890194	0.0571601	CTBS
Q9Y4D1	0.000721976	0.821226	0.927922	DAAM1
Q8N907	-3.2252e-05	0.965229	0.984328	DAND5
Q9UIK4	0.00151941	0.126817	0.33495	DAPK2
P09172	-0.0008712	0.0528122	0.187371	DBH
Q16643	0.00333308	0.195978	0.43949	DBN1
P32321	-0.00491126	0.0284111	0.121725	DCTD
Q5TDH0	0.000949704	0.45327	0.711076	DDI2
O00148	-0.00183806	0.648955	0.841977	DDX39A
Q9NQI0	0.000483186	0.82967	0.931948	DDX4
O43583	0.00384759	0.178666	0.414703	DENR
P23743	0.00177968	0.662248	0.849326	DGKA
Q9H7Y0	3.96941e-05	0.953823	0.980602	DIPK2B
P25686	-0.00168995	0.0233994	0.106406	DNAJB2
O75190	-0.00248152	0.0363754	0.143389	DNAJB6
Q8TEA8	-0.00566876	0.000757272	0.00989431	DTD1
Q16610	-0.00208313	1.81433e-07	0.000126232	ECM1
P24530	-0.000996871	0.552496	0.780372	EDNRB
Q09472	-0.000898543	0.680408	0.861499	EP300
P54764	-0.00160145	0.027587	0.119686	EPHA4
Q96PL5	-0.00161034	0.142241	0.361513	ERMAP
P30040	-0.00117457	0.569082	0.791482	ERP29
P03372	-0.00156371	0.669352	0.852621	ESR1
O60447	0.000402499	0.853888	0.944213	EVI5
P00742	-0.00226853	0.000573471	0.0084892	F10
P03951	-0.00167758	0.00503445	0.0381353	F11
P00748	-0.000929367	0.0434403	0.161229	F12
P05160	-0.00206417	2.43462e-06	0.000379903	F13B
P00734	-0.00250228	0.00140461	0.0152102	F2
O00602	0.000319134	0.515189	0.758609	FCN1
P02671	-0.00189691	1.73542e-05	0.00109262	FGA
P61328	0.0042614	0.22569	0.479065	FGF12
O43320	0.00159418	0.207413	0.457394	FGF16
Q9NP95	0.0038356	0.318619	0.58999	FGF20
P11487	0.000638885	0.878705	0.953386	FGF3
P10767	-0.00245099	0.492593	0.744238	FGF6
P22455	-0.000624811	0.379551	0.653887	FGFR4
Q08830	-0.00155624	0.0134385	0.0737662	FGL1
P02751	-0.00450002	0.000274104	0.00518933	FN1
Q04609	0.00320182	0.267055	0.535456	FOLH1
Q9UPW0	0.00291723	0.340133	0.609733	FOXJ3
A2VDF0	-0.000137739	0.863796	0.946808	FUOM
P04406	-0.000282982	0.687563	0.867009	GAPDH
P02774	0.000108096	0.944071	0.979245	GC
P30047	-0.00111848	0.0643745	0.216109	GCHFR
P10912	-0.00105176	0.45995	0.715387	GHR
Q8NHV1	0.000298177	0.767463	0.903108	GIMAP7
P48546	0.00130001	0.676983	0.858334	GIPR
Q9Y2X7	-0.000483573	0.502849	0.750215	GIT1
P06280	-0.00182867	0.0142768	0.0774511	GLA
P10070	0.00161526	0.493288	0.744883	GLI2
Q86SX6	0.000191829	0.897862	0.956642	GLRX5
Q9P2T1	-0.0012752	0.111946	0.311235	GMPR2
Q8TDQ7	0.00102194	0.29244	0.56167	GNPDA2
P40197	4.92335e-05	0.94393	0.979245	GP5
P06744	-0.00195983	0.0416544	0.157292	GPI
P06396	-0.00289669	0.000255065	0.00503437	GSN
P00390	-0.00135299	0.0259802	0.114767	GSR
Q9ULI3	0.000120431	0.923	0.972628	HEG1
Q04756	-0.00262373	0.000753154	0.00988692	HGFAC
Q16665	-0.00134391	0.571029	0.792607	HIF1A
Q8NDA2	0.000231307	0.647549	0.840634	HMCN2
P04196	-0.00195459	3.1046e-05	0.00139356	HRG
Q96MM7	-0.00104686	0.402432	0.674681	HS6ST2
Q6B9Z1	0.00155806	0.600029	0.813672	IGFL4
P0DOY2	-0.000650965	0.143142	0.36281	IGLC2
Q99665	0.00246573	0.360492	0.631162	IL12RB2
Q6UXL0	0.00512559	0.14823	0.370974	IL20RB
Q9HBE5	-0.00116685	0.77934	0.907595	IL21R
Q6EBC2	0.00228655	0.269013	0.53706	IL31
Q8NI17	0.00294111	0.10455	0.299653	IL31RA
Q9UHA7	-0.000238174	0.898222	0.956659	IL36A
P09529	-0.000653109	0.379796	0.653887	INHBB
P06213	0.00090345	0.895681	0.956149	INSR
P17301	0.000997968	0.225002	0.478459	ITGA2
P20701	0.000212388	0.707715	0.876523	ITGAL
P19827	-0.00183469	0.000140662	0.00346427	ITIH1
Q14624	-0.00334413	7.39188e-05	0.00223604	ITIH4
Q9BX67	-0.000865476	0.0811098	0.251929	JAM3
Q9Y4C1	0.0023838	0.499749	0.749758	KDM3A
P49862	-0.00117869	0.138671	0.35517	KLK7
P03952	-0.00257025	1.27733e-06	0.000351767	KLKB1
Q9NZS2	-0.000257329	0.883539	0.955974	KLRF1
O95835	0.00190358	0.20904	0.458438	LATS1
P04180	-0.002969	6.80589e-05	0.00220859	LCAT
Q6P5S2	-0.00111495	0.164445	0.394924	LEG1
Q08380	-0.00081219	0.100948	0.292949	LGALS3BP
P08519	-0.000973207	0.222863	0.475505	LPA
P02750	-0.00172665	0.0114727	0.0669803	LRG1
Q6UXM1	-0.00151115	0.424356	0.690885	LRIG3
Q9Y5Y7	-0.000583029	0.151598	0.376695	LYVE1
Q9NQ48	-0.000777381	0.68891	0.868314	LZTFL1
P56192	-0.00221858	0.0218137	0.102135	MARS1
P11226	-0.00195407	1.48491e-05	0.00103313	MBL2
Q8IX19	0.00112951	0.422107	0.688993	MCEMP1
P40925	-0.0019692	0.024218	0.109413	MDH1
Q9BUN1	0.000437927	0.461349	0.716848	MENT
P55083	-0.000441441	0.657254	0.845588	MFAP4
P46013	0.00255378	0.227425	0.480594	MKI67
O96007	-0.00292824	0.00759306	0.0521765	MOCS2
Q9Y3D3	-0.00341244	0.456482	0.712519	MRPS16
P26927	-0.00286876	7.51612e-06	0.000674753	MST1
Q86UE4	0.00222756	0.222973	0.475505	MTDH
Q9BRK3	-0.000190771	0.6839	0.864348	MXRA8
Q5VTT5	3.19832e-05	0.963587	0.983772	MYOM3
P17050	-0.0035758	0.000565566	0.00841695	NAGA
Q9UK23	-3.42171e-05	0.963923	0.983772	NAGPA
Q16718	0.00491165	0.183559	0.421678	NDUFA5
Q15223	0.00100887	0.646668	0.840364	NECTIN1
Q96PU5	-0.00113448	0.795825	0.914361	NEDD4L
Q14511	0.000329568	0.883053	0.955974	NEDD9
Q0ZGT2	-0.00129953	0.293931	0.562593	NEXN
O94916	0.00452684	0.0791132	0.247384	NFAT5
Q5JS37	-0.0015298	0.0116702	0.0675223	NHLRC3
P15531	-0.00160666	0.497222	0.748388	NME1
O60500	0.00103529	0.632648	0.833402	NPHS1
Q9NP85	-0.000455971	0.574306	0.793592	NPHS2
Q92686	-0.000973356	0.105242	0.300399	NRGN
P49757	0.000105923	0.885403	0.955974	NUMB
O95157	-0.00140701	0.0587173	0.202281	NXPH3
Q6UX06	-0.000285671	0.567563	0.790825	OLFM4
P02763	0.00379559	0.0306686	0.126447	ORM1
Q8WX93	0.000473383	0.791253	0.913279	PALLD
P61457	-0.00133176	0.0873155	0.265283	PCBD1
O76074	0.00135942	0.311843	0.58195	PDE5A
P30101	-0.00206262	0.0820963	0.254143	PDIA3
Q5T2W1	-0.00285601	0.00145475	0.0156921	PDZK1
P01210	-0.00140419	0.00743298	0.0514576	PENK
P12955	-0.00163345	0.00123962	0.0139087	PEPD
P56645	0.00174251	0.343225	0.612697	PER3
P02776	-0.00122743	0.008924	0.0571601	PF4
Q96PD5	-0.000938926	0.109267	0.308408	PGLYRP2
P06401	-0.00110461	0.778914	0.907595	PGR
Q8IUZ5	0.000728488	0.525462	0.761705	PHYKPL
Q6UXB8	-0.00248116	0.00210557	0.0204174	PI16
Q9Y2I7	-0.00108581	0.704886	0.874586	PIKFYVE
Q9NQ66	-0.00175498	0.70118	0.872712	PLCB1
P00747	-0.00176897	0.0011745	0.0134512	PLG
P16233	-0.00207334	2.13474e-06	0.000379903	PNLIP
P24928	0.00575583	0.113866	0.314377	POLR2A
P27169	-0.00251958	7.01589e-05	0.00220859	PON1
P02775	-0.00154778	2.20057e-05	0.00122484	PPBP
O60437	-0.00165593	0.0855389	0.261619	PPL
O75688	0.00162407	0.5068	0.752306	PPM1B
P32119	-0.0028566	0.0186624	0.0924153	PRDX2
Q13976	0.000921103	0.557253	0.784041	PRKG1
P07225	-0.00186742	1.7806e-05	0.00109262	PROS1
Q16378	-0.00130582	0.0970155	0.285928	PRR4
P85299	0.00203238	0.453268	0.711076	PRR5
Q9GZN4	-0.00336008	0.00512524	0.0385501	PRSS22
Q5JS54	0.000912453	0.810387	0.92091	PSMG4
Q9H939	-1.65538e-05	0.986782	0.992368	PSTPIP2
Q9H7Z7	0.00199938	0.302775	0.570883	PTGES2
O75365	-0.00234629	0.069489	0.226715	PTP4A3
P43378	-0.00172302	0.560587	0.785951	PTPN9
Q6GMV3	0.000802933	0.718081	0.881137	PTRHD1
P20742	-0.00260708	6.94749e-05	0.00220859	PZP
O00391	-0.000942748	0.0233491	0.106406	QSOX1
Q15276	-0.00135933	0.42999	0.695254	RABEP1
P11234	-0.00180891	0.41512	0.685787	RALB
P62834	0.00109839	0.689708	0.868806	RAP1A
Q93062	-0.000855417	0.816598	0.925323	RBPMS
Q01201	-0.000228322	0.910617	0.966313	RELB
Q96D71	0.00296702	0.319341	0.590418	REPS1
Q6R327	0.00342895	0.320704	0.590772	RICTOR
P52758	-0.0015352	0.0111234	0.0658645	RIDA
P04090	-0.0017327	0.0188385	0.092628	RLN2
P07998	-0.000767724	0.278273	0.547565	RNASE1
P34096	-0.00186718	0.000148053	0.00353823	RNASE4
Q93091	-0.00112224	0.00205188	0.0200706	RNASE6
Q8IYW5	0.00260885	0.439271	0.698965	RNF168
Q96EP0	0.00200867	0.33382	0.602478	RNF31
P15927	-0.00259655	0.433469	0.696907	RPA2
Q99584	-0.00129277	0.233923	0.488378	S100A13
P35542	-0.000997433	0.00331691	0.0281432	SAA4
Q96QR1	0.00188051	0.178509	0.414683	SCGB3A1
Q58EX2	0.000936618	0.463909	0.719049	SDK2
P49908	-0.00179525	7.22178e-05	0.00220859	SELENOP
P14151	-0.0012816	0.00458493	0.0354287	SELL
Q9NS98	-0.00150331	0.0186425	0.0924153	SEMA3G
Q9H3T2	-0.0027399	0.217686	0.468539	SEMA6C
P01009	-0.00130889	0.258183	0.524877	SERPINA1
P01011	0.00253186	0.173524	0.408498	SERPINA3
P29622	-0.00258086	6.87998e-05	0.00220859	SERPINA4
P05154	-0.000701302	0.123996	0.330879	SERPINA5
P08185	-0.00160473	6.61115e-05	0.00220859	SERPINA6
P05543	-0.00132882	0.000322444	0.00582564	SERPINA7
P01008	-0.0015335	0.0847433	0.260211	SERPINC1
P05546	-0.00297327	5.75181e-06	0.000571689	SERPIND1
P36955	-0.00211505	0.000108617	0.00282742	SERPINF1
P08697	-0.00201662	0.00018422	0.00394373	SERPINF2
P05155	-0.00292232	0.0529189	0.187371	SERPING1
Q99574	-0.000542185	0.671764	0.853662	SERPINI1
Q6FHJ7	0.00014689	0.832635	0.933179	SFRP4
P04278	-0.00213681	3.5825e-06	0.000434785	SHBG
Q15465	0.00111081	0.634021	0.833482	SHH
Q96EB6	0.00209884	0.471506	0.726499	SIRT1
O14745	-0.00252231	0.00479144	0.0365331	SLC9A3R1
Q96PX8	-0.0016788	0.0933559	0.278467	SLITRK1
Q9NY59	0.000595718	0.822144	0.928582	SMPD3
P37840	0.00189637	0.105939	0.301874	SNCA
Q9NRS6	-0.00110726	0.454055	0.711106	SNX15
P08294	-0.000925976	0.112339	0.311704	SOD3
Q8N0X7	-0.00260245	0.00853506	0.0562108	SPART
P20155	-0.00138183	0.00800602	0.0534761	SPINK2
Q7Z698	0.00389251	0.126507	0.334798	SPRED2
Q04837	-0.00037516	0.896369	0.95615	SSBP1
P50502	-0.000397401	0.669413	0.852621	ST13
Q92185	0.0018017	0.526454	0.761894	ST8SIA1
P52630	0.00309599	0.100789	0.292949	STAT2
Q13190	0.00436105	0.30189	0.569986	STX5
Q8NBK3	-0.00256001	0.241477	0.497063	SUMF1
O60279	-0.00107645	0.0846591	0.260211	SUSD5
Q96A49	-0.00698128	0.0753595	0.23914	SYAP1
O75347	-0.00187509	0.0469668	0.171587	TBCA
P54274	0.00174782	0.516995	0.759661	TERF1
P02787	0.00179471	0.0378765	0.147427	TF
P36897	0.0022243	0.374645	0.649214	TGFBR1
O43493	-0.00171197	0.0703581	0.22743	TGOLN2
Q9NS62	-0.00590961	0.0138234	0.0754325	THSD1
Q15399	7.64176e-05	0.963696	0.983772	TLR1
O00206	0.00438417	0.0435589	0.161417	TLR4
Q6P589	0.00434446	0.0961066	0.283933	TNFAIP8L2
Q02223	-0.00222144	0.00302903	0.0260178	TNFRSF17
P41273	0.00399865	0.225979	0.479065	TNFSF9
Q12888	-0.00128905	0.340711	0.609733	TP53BP1
Q53FA7	-0.00220626	0.00272492	0.0243059	TP53I3
O43399	-0.0021015	0.015058	0.0802804	TPD52L2
Q9NRR2	0.000172445	0.940905	0.978899	TPSG1
Q13114.2	-0.00657102	0.132424	0.344437	Q13114.2
Q86YW5	-0.00118597	0.0360563	0.142738	TREML1
Q92574	-0.00653298	0.0481341	0.174879	TSC1
Q9H0U9	0.00350538	0.392151	0.663843	TSPYL1
P02766	-0.00191775	0.000708239	0.00962895	TTR
P10599	-0.00117494	0.0191942	0.0937599	TXN
P17643	-0.000231734	0.835978	0.933264	TYRP1
Q9H832	0.000812964	0.760799	0.898907	UBE2Z
Q04323	-0.000979675	0.629005	0.832629	UBXN1
Q6UXZ4	-0.000583894	0.75754	0.895596	UNC5D
P06132	-0.00247962	0.00933842	0.0587982	UROD
Q9BV40	-0.00121759	0.23841	0.494307	VAMP8
P50552	-0.0009584	0.200621	0.446663	VASP
P49765	-0.000747792	0.69559	0.870621	VEGFB
O95497	-0.00272576	0.000150607	0.00354748	VNN1
Q96AJ9	-0.00127662	0.268836	0.53706	VTI1A
O00401	0.000609814	0.784068	0.909951	WASL
P98170	-0.000672529	0.761515	0.898907	XIAP
P27348	0.00278706	0.392944	0.664774	YWHAQ
P25490	0.0061769	0.0330261	0.133593	YY1
Q9H171	0.000179424	0.934789	0.975813	ZBP1
Q15697	0.0120636	0.000493228	0.00771154	ZNF174
Q96IU4	-0.00252446	0.00102984	0.0119919	ABHD14B
P37023	-0.000968386	0.417498	0.686295	ACVRL1
Q9P0K1	-0.00199486	0.0226148	0.104596	ADAM22
O60242	-0.0012389	0.470642	0.72565	ADGRB3
P02771	-0.0048579	0.007706	0.0528222	AFP
Q9NZD4	-0.00108833	0.018633	0.0924153	AHSP
Q96B36	-0.000391393	0.805542	0.917652	AKT1S1
P00352	-0.00309545	2.96812e-05	0.00138939	ALDH1A1
Q9UKV5	-0.000213109	0.942208	0.97915	AMFR
Q9UJ72	0.000347251	0.731928	0.88454	ANXA10
P08758	-0.00249582	0.467832	0.722918	ANXA5
P02749	-0.00415901	0.00362843	0.030143	APOH
P05067	-0.00138293	0.305198	0.57385	APP
P07741	-0.00342549	0.0224687	0.104391	APRT
Q4LE39	-0.00161091	0.626403	0.830528	ARID4B
P15289	-0.000354003	0.717608	0.880945	ARSA
Q9NR71	-0.00603385	0.00263591	0.0238949	ASAH2
P07306	-0.00199725	0.123866	0.330879	ASGR1
P48047	-0.00183115	0.56725	0.790825	ATP5PO
Q16864	-0.000458416	0.890635	0.955974	ATP6V1F
Q9UBB4	-0.000910347	0.425305	0.69137	ATXN10
O43505	-0.00142248	0.00282057	0.0246844	B4GAT1
O95817	-0.00301558	0.000954228	0.0114466	BAG3
Q07812	-0.00209339	0.0365391	0.143831	BAX
P50895	-0.00245414	0.0324108	0.13187	BCAM
Q96GW7	-0.00124715	0.396206	0.666651	BCAN
Q9UBW5	-0.00391103	0.0469815	0.171587	BIN2
P30043	-0.00215355	0.000357841	0.00614735	BLVRB
P12644	0.00371912	0.107226	0.3045	BMP4
Q8WUW1	0.000297904	0.910942	0.966313	BRK1
Q10588	-0.00460494	0.00013564	0.00337042	BST1
Q10589	-0.00248182	0.0112102	0.066071	BST2
Q9NSK7	-0.000286389	0.94855	0.979825	C19orf12
O14523	0.00307427	0.350902	0.619251	C2CD2L
P00918	-0.00127274	0.098003	0.287703	CA2
P23280	-0.00514221	0.00185883	0.0190188	CA6
P22676	-0.00249268	0.568041	0.790825	CALB2
P01258	0.00118168	0.264947	0.532473	CALCA
Q9Y2V2	-0.00161021	0.503158	0.750215	CARHSP1
P29466	-0.000310108	0.878587	0.953386	CASP1
Q92851	0.000539725	0.836014	0.933264	CASP10
Q6P1N0	0.000609528	0.697943	0.8712	CC2D1A
Q99731	-0.00310669	0.000690465	0.0095125	CCL19
P13500	-0.00195315	0.0247944	0.111116	CCL2
O76076	-0.00413726	0.0192034	0.0937599	CCN5
O14618	-0.000121446	0.945627	0.979245	CCS
Q6YHK3	-0.00496922	1.25241e-05	0.00093953	CD109
Q04900	-0.0141709	0.0193902	0.0940456	CD164
Q9NZQ7	-0.00184532	0.177437	0.41392	CD274
Q08708	-0.00316667	0.0523141	0.186415	CD300C
Q6UXG3	-0.0030729	0.372908	0.64701	CD300LG
P28906	-0.00203142	0.340892	0.609733	CD34
P08962	-0.000831711	0.436524	0.697385	CD63
P04233	-0.00820602	0.00549736	0.0407977	CD74
P01732	-0.00370537	0.010033	0.0617741	CD8A
P14209	-0.0034827	0.298854	0.566946	CD99
Q8TCZ2	-0.00519316	0.00537021	0.0399607	CD99L2
Q9H5V8	-0.00257711	0.155761	0.383413	CDCP1
P55291	-0.000245454	0.794725	0.914142	CDH15
P22223	-0.0026698	0.000739703	0.00980282	CDH3
Q96JP9	-0.0088482	0.0361903	0.142941	CDHR1
Q9Y5P4	-0.00307633	0.134566	0.347403	CERT
P41208	-0.00149284	0.673507	0.855486	CETN2
P01215	-0.00288893	0.025622	0.113364	CGA
P05060	-0.0015405	0.0740023	0.236179	CHGB
Q9HD42	0.00365563	0.217965	0.468776	CHMP1A
Q8IUN9	-0.00232761	0.0771426	0.242918	CLEC10A
Q9Y240	-0.00340182	0.00778474	0.0531666	CLEC11A
Q86T13	-0.00120912	0.070362	0.22743	CLEC14A
Q9P126	-0.00191623	0.0161264	0.0837309	CLEC1B
Q16740	0.00572259	0.172435	0.407028	CLPP
P04118	-0.0012197	0.018483	0.0924153	CLPS
Q9HAW4	-0.00784029	0.12244	0.329228	CLSPN
O94985	0.00147751	0.426597	0.692256	CLSTN1
Q9P232	-0.00423231	0.000710701	0.00962895	CNTN3
Q8IWV2	-0.00484811	0.000526156	0.00798519	CNTN4
O94779	-0.00955167	0.0117682	0.0676674	CNTN5
O14579	-0.0042865	0.255819	0.521189	COPE
P48052	-0.00256163	4.31655e-06	0.000458454	CPA2
P14384	0.000534064	0.753962	0.894038	CPM
P78560	-0.0019977	0.27717	0.547456	CRADD
P52943	-0.00339953	0.203919	0.452556	CRIP2
O95727	-0.00562088	0.0195236	0.094494	CRTAM
P15509	-0.00217593	0.228737	0.481873	CSF2RA
P28325	-0.000769664	0.387981	0.66018	CST5
P17538	-0.00239157	3.04538e-05	0.00138939	CTRB1
P78423	0.000295195	0.834053	0.933264	CX3CL1
O14625	-0.00153624	0.268091	0.53599	CXCL11
O43927	-0.00210743	0.054646	0.192451	CXCL13
P14868	-0.00100207	0.775369	0.906166	DARS1
O00399	0.00734942	0.0145323	0.0781864	DCTN6
Q08345	-0.0026711	0.00851951	0.0562108	DDR1
O94907	-0.00183757	0.0114803	0.0669803	DKK1
Q9UBT3	-0.0022566	0.0818527	0.253671	DKK4
Q6XZF7	-0.00211478	0.111559	0.310931	DNMBP
P16444	0.000342523	0.772358	0.905041	DPEP1
Q8NBI3	-0.00169792	0.576439	0.795339	DRAXIN
Q14126	-0.00298524	2.44328e-05	0.00125919	DSG2
P51452	0.000840426	0.802254	0.916157	DUSP3
O00559	-0.00115136	0.654093	0.845491	EBAG9
P42892	-0.00244467	0.281367	0.550665	ECE1
P20827	-0.00205665	0.0546995	0.192451	EFNA1
P52798	-0.000991229	0.244694	0.5022	EFNA4
P23588	0.0044168	0.0558739	0.195103	EIF4B
P09104	-0.00452595	0.138724	0.35517	ENO2
Q5JZY3	-0.000226998	0.929442	0.973914	EPHA10
O15197	-0.00236305	0.0375287	0.146278	EPHB6
O14944	-0.0005864	0.666312	0.851399	EREG
P15311	-0.00230139	0.0715162	0.230092	EZR
Q9Y624	-0.00325317	0.0149096	0.079642	F11R
Q01469	-0.00131729	0.00534688	0.0398937	FABP5
P06734	-0.000577477	0.520505	0.760002	FCER2
Q96RD9	-0.00473914	0.00183378	0.0189015	FCRL5
P09769	0.000152374	0.918915	0.970159	FGR
P49789	0.000720526	0.742111	0.888579	FHIT
Q02790	-0.00170978	0.0718302	0.230569	FKBP4
Q13451	-0.000363561	0.69812	0.8712	FKBP5
Q9Y680	-0.00289371	0.522395	0.760766	FKBP7
O43155	0.00058184	0.700032	0.872712	FLRT2
O95466	-0.00181987	0.345246	0.61355	FMNL1
P14207	-0.00185812	0.000148751	0.00353823	FOLR2
P53539	0.0054777	0.158673	0.386664	FOSB
Q92765	-0.00193498	0.167831	0.399892	FRZB
P21217_Q11128	-0.00167441	0.0308584	0.126852	FUT3_FUT5
Q9BYC5	0.00922447	0.100596	0.292843	FUT8
O15117	-0.000205051	0.753905	0.894038	FYB1
Q96PP9	0.000442624	0.895597	0.956149	GBP4
P39905	-0.00190207	0.466461	0.7212	GDNF
O60609	-0.00105203	0.499728	0.749758	GFRA3
Q9UJY5	-0.00145094	0.726265	0.883793	GGA1
P19440	-0.000389508	0.579917	0.797337	GGT1
P36269	-0.00202115	0.14242	0.361638	GGT5
Q02643	-0.00190998	0.611433	0.819268	GHRHR
Q9NS71	-0.00385777	0.0163174	0.0840948	GKN1
P16278	-0.00243876	0.581482	0.797567	GLB1
Q6P4E1	-0.0021984	0.289358	0.56075	GOLM2
Q9HCN6	-0.00135225	0.368893	0.643252	GP6
P78333	0.00260016	0.245991	0.504491	GPC5
Q92917	0.0171072	0.0067662	0.0480366	GPKOW
P28799	-0.00552607	0.0031517	0.0269055	GRN
P09211	-0.00442946	0.00198554	0.0198931	GSTP1
P12081	-0.00395258	0.00368921	0.030376	HARS1
P30519	-0.0026709	0.194965	0.438277	HMOX2
P50135	-0.00307299	0.000712743	0.00962895	HNMT
P14625	-0.00311482	0.430801	0.695428	HSP90B1
Q9BXS1	-0.00281824	0.270478	0.538485	IDI2
P38484	-0.00122345	0.596477	0.810941	IFNGR2
Q8IU54	-0.00198185	0.495066	0.746354	IFNL1
P11717	-0.00151059	0.165142	0.395428	IGF2R
P22692	-0.00180819	4.18118e-06	0.000458454	IGFBP4
Q96F46	-0.000406261	0.664399	0.850126	IL17RA
O95256	0.00296219	0.334181	0.602739	IL18RAP
P14778	-0.0024976	0.0171347	0.0873365	IL1R1
Q9NPH3	-0.00283529	4.44781e-06	0.000458454	IL1RAP
Q6ZMJ4	-0.00255205	0.329897	0.599284	IL34
P16871	-0.00221534	0.00932337	0.0587982	IL7R
Q9H0C8	-0.000401689	0.860991	0.945895	ILKAP
P29218	-0.0114253	0.0227355	0.10493	IMPA1
Q9UK53	-0.000160165	0.960006	0.983659	ING1
P55103	-0.00123855	0.00198097	0.0198931	INHBC
Q8WWN9	-0.000953476	0.560888	0.785978	IPCEF1
Q6UXK2	-0.000597674	0.827322	0.930886	ISLR2
P08648	-0.00357312	0.00468584	0.0359248	ITGA5
P11215	-0.000565709	0.595198	0.809597	ITGAM
P26440	0.000582794	0.879269	0.953626	IVD
P57087	-0.0012932	0.00236338	0.0219976	JAM2
Q6PIL6	-0.00466737	0.280544	0.54944	KCNIP4
P23276	-0.000534679	0.893799	0.955974	KEL
Q6UWL6	-0.00100352	0.510518	0.754926	KIRREL2
Q86Z14	-0.00413401	0.0108521	0.0648099	KLB
P13647	-0.00086354	0.829228	0.931948	KRT5
Q6ISS4	0.000514963	0.573173	0.793592	LAIR2
Q6UX15	-0.000394514	0.690129	0.868806	LAYN
Q14739	-0.000855432	0.309173	0.578908	LBR
O00214	-0.000754733	0.430563	0.695428	LGALS8
P15018	-0.00118758	0.130616	0.342282	LIF
Q8N149	-0.00361252	0.00579135	0.0425259	LILRA2
P30533	-0.00271405	0.00429814	0.034079	LRPAP1
Q9BS40	-0.00195296	0.117243	0.320832	LXN
Q9Y6Y9	-0.0019896	0.597772	0.812304	LY96
Q8N2G4	0.00285472	0.354411	0.623468	LYPD1
Q9Y6D9	-0.003668	0.00989667	0.0610697	MAD1L1
Q9Y4K4	0.00288519	0.397271	0.667636	MAP4K5
P10636	0.00137841	0.519092	0.760002	MAPT
P48740	-0.0075978	0.00227427	0.0214962	MASP1
O15232	-0.00162119	0.124536	0.331976	MATN3
P61244	0.00710314	0.00457287	0.0354287	MAX
Q8NFP4	-0.00340346	0.305385	0.57385	MDGA1
Q14696	-0.00216745	0.0330023	0.133593	MESD
P53582	-0.000825681	0.873982	0.951704	METAP1
Q08431	-0.00334574	0.0034334	0.0287223	MFGE8
Q8WV92	8.51511e-06	0.993852	0.996717	MITD1
P45452	-0.000465246	0.801868	0.916092	MMP13
P08254	-0.00225125	0.000293528	0.00537427	MMP3
P14780	-0.000817491	0.30179	0.569986	MMP9
Q9H2W6	0.004088	0.477722	0.731298	MRPL46
P21757	-0.0020233	0.00652453	0.0469193	MSR1
Q9H3R2	-0.000497861	0.679637	0.860914	MUC13
Q99972	-0.00263401	0.000343589	0.00605195	MYOC
Q02083	-0.00358729	0.00227861	0.0214962	NAAA
O15394	-0.00413646	9.07833e-07	0.000315812	NCAM2
O14594	0.00115321	0.523895	0.76096	NCAN
Q92597	-0.00434099	0.002783	0.0245876	NDRG1
P07196	-0.00247694	0.0651097	0.217937	NEFL
P01138	-0.000664104	0.960198	0.983659	NGF
Q14112	-0.0023605	0.0278627	0.120594	NID2
Q9HAN9	-0.00408287	0.00608263	0.044314	NMNAT1
P29475	-3.66338e-05	0.960348	0.983659	NOS1
P29474	-0.000476135	0.882549	0.955974	NOS3
Q15818	-0.00581107	0.0360282	0.142738	NPTX1
O60462	-0.0049877	0.00528894	0.0395675	NRP2
Q9UNZ2	-0.000510019	0.6631	0.849636	NSFL1C
Q9UKK9	-0.00350642	0.000287174	0.00534363	NUDT5
P58417	-0.0054026	0.0793047	0.247427	NXPH1
Q9NPH6	-0.00340678	0.00642565	0.046328	OBP2B
A1E959	0.00371277	0.197289	0.441362	ODAM
P20774	-0.00174503	0.000161084	0.00360283	OGN
P01178	-0.00116214	0.0163807	0.0841518	OXT
Q9UM07	-0.00124158	0.610819	0.818839	PADI4
P09466	-0.00123111	0.16069	0.389887	PAEP
O96013	0.00166177	0.744301	0.889773	PAK4
Q6UXH9	-0.00382724	0.000556343	0.00832421	PAMR1
Q99497	-0.00272143	0.000547117	0.00823042	PARK7
P30039	-0.00361516	0.0687996	0.225258	PBLD
O14737	-0.00287085	0.00455142	0.0353816	PDCD5
P30086	-0.00242242	0.00979505	0.0607402	PEBP1
P16284	-0.00361521	0.088785	0.267502	PECAM1
Q9UHV9	0.000925966	0.726046	0.883793	PFDN2
Q8TCT1	-0.00346583	0.0350947	0.140075	PHOSPHO1
Q96FE7	-0.00843938	0.129503	0.340006	PIK3IP1
Q9UKJ1	-0.0021129	0.000270227	0.0051865	PILRA
O15496	-0.00270352	0.0211509	0.0997678	PLA2G10
Q13093	-0.000268426	0.893724	0.955974	PLA2G7
O60240	0.000152915	0.977829	0.98942	PLIN1
Q15126	0.00264252	0.206893	0.456991	PMVK
Q96CD2	-0.002948	0.0101939	0.0624741	PPCDC
P63098	-0.000346539	0.845154	0.93922	PPP3R1
Q06830	-0.00235004	0.0748666	0.238119	PRDX1
P01236	-0.0021229	0.000928785	0.0111896	PRL
P11464	-0.0012719	0.46013	0.715387	PSG1
Q06323	-0.0041984	0.003263	0.0277704	PSME1
Q9UL46	-0.000144308	0.937531	0.977576	PSME2
P60484	0.00659084	0.164469	0.394924	PTEN
Q13308	-0.00251782	0.324868	0.595984	PTK7
P18031	-0.000107596	0.960925	0.983659	PTPN1
Q92932	-0.00173129	0.0204829	0.0977767	PTPRN2
Q03393	-0.00264157	0.138304	0.354746	PTS
P15151	-0.00223133	0.00982145	0.0607402	PVR
P49023	-0.000874403	0.671567	0.853662	PXN
Q9NRW1	0.00383152	0.461585	0.716848	RAB6B
P20936	0.000193621	0.951277	0.979825	RASA1
Q9H477	-0.00151182	0.0664487	0.220349	RBKS
Q96B86	-0.00239933	0.0400217	0.154266	RGMA
Q6NW40	-0.00275432	0.00405137	0.0324927	RGMB
P08134	-0.00294888	0.0245091	0.110014	RHOC
Q9HCK4	-0.00637811	0.00177564	0.0184388	ROBO2
Q2MKA7	-0.00133845	0.321532	0.591423	RSPO1
Q9H446	-0.00248799	0.0117612	0.0676674	RWDD1
Q96FQ6	-0.002945	0.0243701	0.109744	S100A16
Q6ZMJ2	-0.00145987	0.0454473	0.167081	SCARA5
Q8WTV0	-0.00571176	0.196623	0.440582	SCARB1
Q14108	-0.00172601	0.0617669	0.209631	SCARB2
Q96GP6	-0.0053821	0.000263072	0.00511978	SCARF2
Q92854	-0.0046016	0.106	0.301874	SEMA4D
P35237	-0.00357534	2.27883e-05	0.00124353	SERPINB6
P50453	-0.00421685	0.0250184	0.111763	SERPINB9
Q86VW0	0.000550417	0.866756	0.947373	SESTD1
Q53H47	-0.0105228	0.00571999	0.0422248	SETMAR
Q8N474	-0.00200654	0.00184434	0.0189402	SFRP1
Q6ZMC9	-0.00687574	0.0797701	0.248409	SIGLEC15
O15389	-0.0012514	0.00414309	0.0329435	SIGLEC5
Q9NXA8	0.00111446	0.754249	0.894038	SIRT5
Q86WV1	0.000841064	0.753558	0.894038	SKAP1
P53985	-0.00532241	0.0313295	0.12822	SLC16A1
Q6P1M0	-0.0055991	0.0344746	0.138446	SLC27A4
Q15043	-0.0036747	0.159285	0.387491	SLC39A14
O94813	-0.00215315	0.421627	0.688993	SLIT2
P51531	0.00205743	0.475132	0.72934	SMARCA2
P17405	-0.00304782	0.00444638	0.0347592	SMPD1
O76070	-0.00065357	0.406742	0.678162	SNCG
P04179	-0.00224035	0.00260369	0.0236799	SOD2
P00995	-0.00653661	0.0867602	0.264173	SPINK1
Q9NQ38	-0.00302909	0.000614741	0.00881868	SPINK5
Q08629	-0.00034869	0.823646	0.929081	SPOCK1
P05455	-0.00613827	0.0787917	0.246934	SSB
O95630	-0.00233855	0.157442	0.385027	STAMBP
P52823	-0.00243464	0.026627	0.116698	STC1
O76061	-0.00256194	0.00015851	0.00360283	STC2
P31948	-0.00380592	0.000907142	0.0110727	STIP1
Q9Y6E0	0.00200582	0.530222	0.764168	STK24
P50225	-0.00305164	0.00270209	0.0241798	SULT1A1
Q8NBJ7	-0.00274179	0.0106012	0.0637214	SUMF2
Q9UGT4	-0.0015472	0.0993764	0.290509	SUSD2
Q15633	-0.00265498	0.394535	0.665881	TARBP2
Q9HA65	0.0057876	0.294369	0.563044	TBC1D17
Q99426	-0.00214853	0.57723	0.795657	TBCB
Q15814	0.00263393	0.322534	0.592487	TBCC
P56279	-0.00129016	0.189251	0.428898	TCL1A
P13385	-0.0033709	0.000912041	0.0110839	TDGF1
Q9Y2W6	-8.80606e-05	0.976274	0.989139	TDRKH
P35442	-0.00210886	0.104878	0.299943	THBS2
P04216	-0.00295883	0.00105869	0.0121898	THY1
Q9NQ88	-0.00283262	0.297069	0.565875	TIGAR
Q99727	-0.00254599	7.07273e-06	0.000656114	TIMP4
Q9H3S3	-0.00390814	0.0237567	0.107855	TMPRSS5
P63313	-0.00226637	0.000101558	0.00271764	TMSB10
O00220	-0.00146597	0.169373	0.402533	TNFRSF10A
O14763	-0.00101775	0.222065	0.474659	TNFRSF10B
P19438	-0.00161417	0.0436441	0.161434	TNFRSF1A
P20333	-0.00270696	0.0274583	0.119401	TNFRSF1B
O75509	-0.00250039	0.00128498	0.0142474	TNFRSF21
O95407	-0.00281146	0.114741	0.316162	TNFRSF6B
Q07011	-0.00156669	0.0568741	0.197721	TNFRSF9
O43557	0.00113631	0.601261	0.813672	TNFSF14
Q92752	0.00674447	0.00249173	0.0228861	TNR
P22105	-0.002926	0.0095711	0.0597461	TNXB
Q9BW30	-0.00937254	0.0145528	0.0781864	TPPP3
Q5T2D2	-0.00258021	6.62356e-05	0.00220859	TREML2
Q16762	-0.000348952	0.867721	0.94775	TST
P40222	-0.00156959	0.292954	0.561978	TXLNA
Q8NBS9	-0.00228118	0.000479132	0.00770238	TXNDC5
Q16881	-0.00244418	0.0233844	0.106406	TXNRD1
Q9BZM5	-0.00172387	0.0908368	0.272119	ULBP2
P13611	-0.000412099	0.839689	0.93624	VCAN
Q9Y279	-0.00102571	0.0818265	0.253671	VSIG4
Q6UX27	-0.00213172	0.370156	0.644646	VSTM1
Q9NP79	-0.000906825	0.416412	0.685961	VTA1
Q2TAL6	-0.0018412	0.41519	0.685787	VWC2
P23381	-0.00256887	0.00292625	0.0252128	WARS
Q9UPY6	0.00344487	0.052446	0.186646	WASF3
Q96NZ8	-0.00238586	0.519937	0.760002	WFIKKN1
O00308	-0.000702396	0.697631	0.8712	WWP2
Q13426	-0.00628427	0.149477	0.372422	XRCC4
Q8WXG9	-0.00148713	0.568461	0.791014	ADGRV1
Q5U5Z8	-0.00011814	0.857355	0.945435	AGBL2
Q96BJ3	0.00192139	0.435723	0.696907	AIDA
O60218	0.000854822	0.65659	0.845588	AKR1B10
P31751	0.000471325	0.669362	0.852621	AKT2
P51649	-0.00124866	0.720941	0.881936	ALDH5A1
Q86WK6	-0.000187039	0.941614	0.978899	AMIGO1
Q01432	0.00199116	0.584915	0.801092	AMPD3
P63010	0.00590204	0.176897	0.413355	AP2B1
P59780	0.00568364	0.445103	0.70382	AP3S2
P53367	-0.00235342	0.442851	0.701685	ARFIP1
Q92888	0.00175399	0.602134	0.81414	ARHGEF1
O15013	-0.00259318	0.503288	0.750215	ARHGEF10
Q12774	-0.00144674	0.320319	0.590772	ARHGEF5
Q99856	-0.000871232	0.783576	0.909951	ARID3A
Q7L311	0.000162214	0.943266	0.979245	ARMCX2
Q96L15	0.0014317	0.709918	0.877699	ART5
Q99700	-0.00098838	0.544228	0.774725	ATXN2
Q8WWM7	0.0069771	0.275339	0.545213	ATXN2L
P54252	-0.00215265	0.14077	0.358757	ATXN3
Q9H6S1	-0.000454692	0.874761	0.951704	AZI2
Q8IXM2	0.000130345	0.957892	0.983333	BAP18
Q16520	-0.00371882	0.186815	0.425804	BATF
O15382	0.0019957	0.391915	0.663843	BCAT2
Q07817	-0.000133935	0.945909	0.979245	BCL2L1
O14503	-0.000801622	0.590013	0.80609	BHLHE40
Q6QNY1	0.00067332	0.69211	0.868806	BLOC1S2
Q6QNY0	-0.00093048	0.87827	0.953386	BLOC1S3
P25440	-0.000304488	0.946521	0.979245	BRD2
Q0VDD7	0.00291766	0.394552	0.665881	BRME1
Q8IWQ3	0.000363812	0.929074	0.973914	BRSK2
Q07021	0.00399617	0.29583	0.564452	C1QBP
Q9BXI9	0.00903396	0.0117657	0.0676674	C1QTNF6
Q8N8R5	0.00103354	0.720589	0.881936	C2orf69
Q9BRJ6	-0.00349801	0.75354	0.894038	C7orf50
Q9NPB3	-0.00214727	0.309384	0.578908	CABP2
Q13936	0.000603175	0.844275	0.938757	CACNA1C
Q02641	0.000442865	0.863724	0.946808	CACNB1
P54284	-0.00238393	0.113184	0.313404	CACNB3
Q9ULU8	0.00601882	0.0953582	0.283184	CADPS
P10092	0.00500795	0.0027459	0.0244148	CALCB
P49069	0.00266152	0.308749	0.578619	CAMLG
Q5T5Y3	8.89925e-05	0.855291	0.944554	CAMSAP1
Q13938	-0.000390045	0.69488	0.87032	CAPS
O15234	0.00161277	0.682927	0.863869	CASC3
P55210	-0.000135824	0.965992	0.984746	CASP7
P23435	-0.0027353	0.144826	0.365234	CBLN1
Q8N163	-0.0030349	0.561759	0.786802	CCAR2
Q8IWP9	-0.00335392	0.293674	0.562489	CCDC28A
Q8IVM0	0.000236791	0.890616	0.955974	CCDC50
Q6UWJ8	-0.000510343	0.808976	0.920434	CD164L2
P04234	0.0019152	0.63205	0.833402	CD3D
Q9H251	0.00521781	0.383112	0.657337	CDH23
P55283	0.000884422	0.702029	0.872988	CDH4
Q96JB5	0.0045914	0.199307	0.444447	CDK5RAP3
O76039	0.00444087	0.16731	0.398991	CDKL5
Q8N111	0.00265495	0.115287	0.316727	CEND1
Q9P2M7	-0.000229612	0.941347	0.978899	CGN
Q8WYQ3	-0.000144791	0.909899	0.966313	CHCHD10
P24386	-0.00143408	0.578694	0.796491	CHM
Q99653	0.0034355	0.0375008	0.146278	CHP1
P11229	-0.00128387	0.631874	0.833402	CHRM1
O14578	-0.00194748	0.349933	0.618744	CIT
P0C7M8	-0.00259741	0.434556	0.696907	CLEC2L
O14967	-0.00239351	0.240775	0.496543	CLGN
Q9NZA1	0.000158285	0.962796	0.983772	CLIC5
P54105	0.00812534	0.0209078	0.0987883	CLNS1A
Q9BQT9	-0.000213446	0.970478	0.986607	CLSTN3
Q9NQW8	-0.00221253	0.421571	0.688993	CNGB3
P26441	-0.00284366	0.153585	0.380272	CNTF
Q2UY09	0.000286915	0.896056	0.95615	COL28A1
Q6QEF8	-0.00419457	0.274493	0.544486	CORO6
O75718	0.00607736	0.213544	0.464268	CRTAP
P43320	0.00177828	0.793424	0.913337	CRYBB2
P07320	0.000512634	0.729906	0.88454	CRYGD
Q14894	-0.00423587	0.042378	0.158732	CRYM
P68400	0.00230967	0.632073	0.833402	CSNK2A1
O95196	0.00110808	0.608037	0.816974	CSPG5
P35221	0.000894748	0.847293	0.93922	CTNNA1
P40313	-0.00178386	0.0369874	0.144776	CTRL
Q86UP6	-0.000895674	0.782512	0.909663	CUZD1
P43146	0.00589328	0.297918	0.566329	DCC
Q96GG9	0.00195613	0.489794	0.742832	DCUN1D1
O94830	0.00171907	0.473834	0.727749	DDHD2
Q9UHL0	0.00182613	0.578645	0.796491	DDX25
Q8WTQ1	-0.00532603	0.121041	0.327363	DEFB104A_DEFB104B
Q30KQ4	0.00114142	0.776575	0.906166	DEFB116
Q96PH6	0.000571796	0.854304	0.944213	DEFB118
Q14129	-0.0012226	0.70728	0.876385	DGCR6
Q6PKH6	0.00263921	0.733118	0.88454	DHRS4L2
Q0P6D2	-0.000845648	0.734574	0.88454	DIPK1C
P78352	0.00669813	0.0339623	0.136981	DLG4
Q15398	0.00482203	0.165247	0.395428	DLGAP5
Q8WW22	-0.001058	0.110088	0.310097	DNAJA4
Q5F1R6	-0.00173757	0.601398	0.813672	DNAJC21
Q5SXM8	0.00100143	0.606916	0.816359	DNLZ
Q9UQ16	-0.00156522	0.118471	0.322038	DNM3
Q9ULA0	-0.00487222	0.0430935	0.160548	DNPEP
Q9BZ29	-0.00219011	0.387845	0.66018	DOCK9
Q99704	9.52314e-05	0.961038	0.983659	DOK1
O60469	-0.00497231	0.146385	0.367396	DSCAM
Q86UW9	-0.00217169	0.319878	0.590723	DTX2
Q68J44	-0.00275098	0.264373	0.531996	DUSP29
O77932	-0.00493063	0.0661913	0.220084	DXO
P63172	0.000452367	0.889954	0.955974	DYNLT1
Q19T08	-0.00558885	0.0596671	0.204499	ECSCR
O60869	0.000658125	0.753343	0.894038	EDF1
P52799	-0.00258653	0.0290811	0.123538	EFNB2
P47813	-0.00133331	0.756784	0.895083	EIF1AX
O43432	0.00333277	0.242528	0.498859	EIF4G3
Q9H777	-0.0041255	0.0792628	0.247427	ELAC1
P26378	0.00128366	0.296119	0.564452	ELAVL4
Q9HCM4	0.00323396	0.131174	0.342456	EPB41L5
O15083	0.00373715	0.238539	0.494307	ERC2
A0FGR8	-0.00111917	0.481573	0.734499	ESYT2
Q9Y285	0.00322281	0.491617	0.743975	FARSA
P35556	-0.000725339	0.604277	0.815566	FBN2
P12319	0.000174039	0.941143	0.978899	FCER1A
Q5JSP0	-0.000152733	0.940602	0.978899	FGD3
Q8TAT2	5.11514e-05	0.981382	0.989706	FGFBP3
P07954	-0.000541953	0.851283	0.942185	FH
Q9NWM8	-0.000647696	0.280184	0.54944	FKBP14
Q6ZUT3	0.00583986	0.322536	0.592487	FRMD7
O95954	-0.00443965	0.0412327	0.156549	FTCD
Q9ULW2	-0.00137362	0.644656	0.839354	FZD10
Q9H461	-0.00300272	0.316652	0.587495	FZD8
P48169	-0.00224862	0.291967	0.56167	GABRA4
P22102	0.00352927	0.535664	0.769762	GART
P01350	-0.0020991	0.174487	0.409901	GAST
P04062	-0.00157045	0.265043	0.532473	GBA
P32455	-0.00369895	0.00758846	0.0521765	GBP1
Q96CN9	-0.00786913	0.178337	0.414683	GCC1
Q6UXV0	0.0020035	0.544567	0.774769	GFRAL
Q9NWU2	-0.00132645	0.76866	0.903622	GID8
Q6Y7W6	-0.00215374	0.188054	0.427705	GIGYF2
Q8TF65	-0.00223319	0.113867	0.314377	GIPC2
P43220	-0.0037759	0.22388	0.477073	GLP1R
O95467	-0.00603354	0.000592406	0.00867393	GNAS
P63211	-0.0031057	0.277545	0.547565	GNGT1
Q08378	0.00155363	0.6984	0.8712	GOLGA3
Q96P66	-0.00016996	0.966864	0.985274	GPR101
Q5T848	-0.00159246	0.283213	0.553499	GPR158
Q13002	0.00483237	0.207066	0.456991	GRIK2
Q13224	-0.00250239	0.451022	0.709951	GRIN2B
P0CG30	-0.00203002	0.102838	0.296145	GSTT2B
Q9BX10	0.000686196	0.835635	0.933264	GTPBP2
Q9UKV0	0.00309323	0.360599	0.631162	HDAC9
Q7Z4V5	-0.00997889	0.0217228	0.102119	HDGFL2
A8MVW5	-0.00147241	0.522249	0.760766	HEPACAM2
Q03014	-0.000359034	0.823865	0.929081	HHEX
Q6ZVN8	-0.000449213	0.876922	0.952953	HJV
P04439	-0.00378649	0.242993	0.499445	HLA-A
P20823	0.000473114	0.888006	0.955974	HNF1A
Q9BUJ2	-0.000160479	0.962262	0.983772	HNRNPUL1
Q9BPX1	-0.00317597	0.0152829	0.0811683	HSD17B14
P08908	0.000855739	0.774721	0.905931	HTR1A
P28222	-0.00194618	0.433583	0.696907	HTR1B
Q8IZJ0	-0.000845348	0.74589	0.890525	IFNL2
Q8IY31	-0.000502216	0.885737	0.955974	IFT20
P78318	-0.0012592	0.484233	0.737211	IGBP1
Q8IVU1	0.000455255	0.908669	0.965938	IGDCC3
Q14627	-0.00163095	0.464242	0.719049	IL13RA2
Q9P2X3	-0.00190113	0.657274	0.845588	IMPACT
Q17R60	0.00311174	0.392078	0.663843	IMPG1
Q15735	6.52401e-06	0.998554	0.998913	INPP5J
P51460	0.00131533	0.54543	0.774987	INSL3
Q8IWB1	-0.000875009	0.764483	0.900363	ITPRIP
Q03721	-0.00377211	0.267897	0.535987	KCNC4
Q12809	0.000794081	0.798369	0.914722	KCNH2
Q5VV43	-0.00401753	0.0326952	0.132639	KIAA0319
Q96Q89	-0.00222823	0.282607	0.552703	KIF20B
Q96J84	-0.00345552	0.328199	0.59871	KIRREL1
O43474	0.00380855	0.0699649	0.22743	KLF4
O60662	-0.00705	0.0293419	0.123538	KLHL41
P26715	-0.00506872	0.0395248	0.152987	KLRC1
P26718	-0.00384105	0.00229709	0.0215973	KLRK1
P05787	-0.00363018	0.0345938	0.138724	KRT8
Q6UWW0	-0.00344879	0.000106269	0.00281663	LCN15
Q5T871	-0.000215992	0.927676	0.973914	LELP1
Q8WVC0	-0.00168355	0.577789	0.796033	LEO1
O95202	0.000492632	0.847754	0.93922	LETM1
Q03252	-0.00282386	0.132749	0.34495	LMNB2
Q6P5Q4	-0.000215854	0.911179	0.966313	LMOD2
Q9ULH4	0.00535447	0.21191	0.462545	LRFN2
P98164	-0.000995113	0.674881	0.856841	LRP2
Q9P2M1	0.00290494	0.435699	0.696907	LRP2BP
Q5VT99	-0.00510982	0.0133922	0.0737662	LRRC38
Q9HBL6	0.000368574	0.901166	0.959061	LRTM1
Q8N967	-0.00205055	0.455971	0.712519	LRTM2
O95372	0.00306301	0.302257	0.570293	LYPLA2
Q7Z3D4	-0.000772204	0.705943	0.875508	LYSMD3
P20916	-0.00153317	0.403769	0.67597	MAG
Q9H492	0.000350573	0.891523	0.955974	MAP1LC3A
P11137	-0.00453404	0.488714	0.741599	MAP2
Q96PE7	0.00289989	0.429351	0.694701	MCEE
Q8TC05	0.00146339	0.542827	0.773522	MDM1
O75121	0.000500127	0.88831	0.955974	MFAP3L
Q8IY33	0.00146277	0.592171	0.807327	MICALL2
Q8N4C8	-0.000264071	0.767818	0.903144	MINK1
Q10571	-0.000835204	0.70186	0.872988	MN1
Q14149	0.018489	0.00749051	0.0517273	MORC3
Q9BV20	0.00537456	0.237414	0.493401	MRI1
Q13084	0.00458023	0.270694	0.538485	MRPL28
Q14197	0.000200318	0.965001	0.984328	MRPL58
Q96KJ4	0.000697218	0.783956	0.909951	MSLNL
P13995	-0.00109692	0.859087	0.945511	MTHFD2
O75592	0.00112427	0.619139	0.826013	MYCBP2
P14649	-0.00241914	0.329127	0.598875	MYL6B
Q96A32	-0.00170064	0.385423	0.65927	MYLPF
Q9UM54	-0.0052539	0.0927558	0.276974	MYO6
P52179	0.00394802	0.254578	0.519421	MYOM1
Q93015	-0.00369757	0.269481	0.53761	NAA80
Q6XQN6	0.0050514	0.413959	0.685742	NAPRT
O43776	0.00453877	0.108437	0.306686	NARS1
Q92859	-0.00290332	0.00238552	0.0220562	NEO1
P08651	0.00240929	0.567189	0.790825	NFIC
Q9NPE2	0.00195689	0.789227	0.913279	NGRN
Q8N2Q7	0.000474999	0.874142	0.951704	NLGN1
Q8NFZ4	0.00212902	0.487162	0.740454	NLGN2
P30419	0.00749356	0.0726797	0.232759	NMT1
Q9NPD7	-5.38006e-05	0.990686	0.995262	NRN1
Q9Y4C0	-0.00172109	0.48166	0.734499	NRXN3
Q9BXI3	5.01897e-05	0.976076	0.989139	NT5C1A
Q16625	-0.00258526	0.0188243	0.092628	OCLN
P47874	2.81732e-05	0.99285	0.996336	OMP
O60890	0.00311102	0.425039	0.69134	OPHN1
Q9H1P3	0.00307523	0.660264	0.847954	OSBPL2
P61366	0.00394827	0.142581	0.361716	OSTN
Q7RTW8	0.0022768	0.556114	0.782835	OTOA
Q6GQQ9	-0.000506458	0.778469	0.907595	OTUD7B
Q15102	0.00293834	0.343566	0.612912	PAFAH1B3
Q8IXS6	-0.002903	0.0354005	0.140742	PALM2
A6NGG8	-0.00129419	0.6584	0.846326	PCARE
Q15366	-0.000135823	0.980925	0.989706	PCBP2
Q9NPG4	-0.00148763	0.56579	0.790825	PCDH12
Q9NUG6	-0.0016721	0.629278	0.832629	PDRG1
O15212	-0.00264863	0.32937	0.598875	PFDN6
Q96G03	-0.00155853	0.606339	0.816359	PGM2
O75167	0.000320015	0.892738	0.955974	PHACTR2
Q8WXW3.4	-8.17205e-05	0.948434	0.979825	Q8WXW3.4
Q6P1J6	-0.00039401	0.876936	0.952953	PLB1
Q00722	-0.0011505	0.31579	0.586286	PLCB2
Q53GL0	0.00471879	0.267607	0.535901	PLEKHO1
Q9NRY6	-0.00176661	0.185519	0.423891	PLSCR3
Q6UX71	0.000119989	0.961582	0.983772	PLXDC2
P54277	-0.00206022	0.23757	0.493401	PMS1
Q9UL42	-0.00820652	0.00779445	0.0531666	PNMA2
Q96A00	0.00186031	0.499606	0.749758	PPP1R14A
Q9NXH3	-0.00215393	0.386758	0.659829	PPP1R14D
P50897	0.00253132	0.428319	0.694536	PPT1
P13861	-0.00151198	0.135191	0.348467	PRKAR2A
Q9UKY0	-0.000865391	0.428563	0.694536	PRND
Q99460	-0.00147819	0.379452	0.653887	PSMD1
Q16401	-0.00193242	0.670257	0.853305	PSMD5
P01270	0.00199795	0.163354	0.393604	PTH
Q15256	-0.00161821	0.00287842	0.0248777	PTPRR
Q15042	-0.00425342	0.18428	0.422099	RAB3GAP1
P60763	-0.00262383	0.492286	0.744238	RAC3
P49792	-0.00148728	0.611851	0.819433	RANBP2
A6NFN3	-0.000714649	0.492463	0.744238	RBFOX3
Q96I25	0.0041496	0.133112	0.345249	RBM17
P09455	-0.00288218	0.0192542	0.0938433	RBP1
Q9H6H4	0.000359465	0.935274	0.975953	REEP4
Q9H4X1	0.00442327	0.209331	0.458715	RGCC
O43665	0.000726357	0.88026	0.95433	RGS10
P04808	0.00607993	0.189072	0.428841	RLN1
O75792	-0.00407855	0.292158	0.56167	RNASEH2A
Q92834	-0.00183977	0.415127	0.685787	RPGR
P10301	0.000205738	0.913772	0.966693	RRAS
Q9Y3B9	-0.00014313	0.897558	0.956642	RRP15
Q9HCY8	-0.00480008	0.0432877	0.161056	S100A14
P29377	-0.0017768	0.371641	0.646019	S100G
Q14151	0.00517388	0.371303	0.645835	SAFB2
P10523	0.0017522	0.326267	0.596976	SAG
Q01826	0.00264216	0.625715	0.830176	SATB1
Q9Y6U3	5.9599e-05	0.974438	0.989139	SCIN
Q99250	0.00175042	0.576713	0.795339	SCN2A
O60939	0.000337334	0.893532	0.955974	SCN2B
Q9NY46	-0.00130402	0.629851	0.832629	SCN3A
Q9NY72	-0.00173034	0.564477	0.789813	SCN3B
P09683	-0.0033099	0.403046	0.675302	SCT
Q9UH03	0.00752137	0.0602055	0.205585	SEPTIN3
Q92599	-0.00364839	0.00875302	0.0567824	SEPTIN8
Q53EL9	-0.00359341	0.155268	0.382981	SEZ6
Q9UJC5	-0.00302418	0.379231	0.653887	SH3BGRL2
Q9NR46	-0.000362161	0.867036	0.947373	SH3GLB2
Q9H6Q3	0.00452835	0.0527057	0.187331	SLA2
P43007	-0.00344216	0.253073	0.516729	SLC1A4
[truncated: 784 more rows]

## Sheet: S2. Individual level KPMP data
study_id	Somascan	RNA Seq Analysis	snrnaseq	scrnaseq	spatia transcriptomics	Enrollment Category	Sex	Age	Race/Ethnicity	AKI stage	Baseline eGFR	Diabetes mellitus	Hypertension	Peak Serum Creatinine	Baseline Serum Creatinine	Adjudicated Diagnosis
163-1	0	0	0	0	0	Healthy Reference	Female	30-39 Years	White			No	No
163-2	1	0	0	0	0	Healthy Reference	Female	70-79 Years	White			No	No
163-3	1	0	0	0	0	Healthy Reference	Male	50-59 Years	White			No	No
163-5	1	1	1	0	0	Healthy Reference	Male	30-39 Years	White			No	No
163-6	1	1	1	0	0	Healthy Reference	Female	40-49 Years	White			Don't Know	Don't know
164-1	1	1	1	0	0	Healthy Reference	Male	50-59 Years	White			No	No
164-10	1	1	1	0	0	Healthy Reference	Female	40-49 Years	Other			No	No
164-11	1	0	0	0	0	Healthy Reference	Female	50-59 Years	White			No	No
164-12	1	0	0	0	0	Healthy Reference	Female	30-39 Years	White			No	No
164-13	1	0	0	0	0	Healthy Reference	Female	40-49 Years	White			No	No
164-14	1	0	0	0	0	Healthy Reference	Male	40-49 Years	White			No	No
164-3	1	1	1	0	0	Healthy Reference	Male	20-29 Years	White			No	No
164-5	1	1	1	0	0	Healthy Reference	Female	30-39 Years	White			No	No
164-6	1	1	1	0	0	Healthy Reference	Female	30-39 Years	White			No	No
164-7	1	1	1	0	0	Healthy Reference	Female	40-49 Years	White			No	Yes
164-8	1	1	1	0	0	Healthy Reference	Male	30-39 Years	White			No	No
164-9	1	0	0	0	0	Healthy Reference	Male	50-59 Years	White			No	No
165-10	0	1	1	0	1	Healthy Reference	Female	50-59 Years	White			No	No
165-7	0	1	1	0	1	Healthy Reference	Male	50-59 Years	Asian			No	No
165-9	0	1	1	0	1	Healthy Reference	Female	30-39 Years	White			No	No
18-142	0	1	1	0	0	Healthy Reference	Female	60-69 Years
18-162	0	1	1	0	0	Healthy Reference	Female	60-69 Years
18-312	0	1	1	0	0	Healthy Reference	Male	70-79 Years
21-015	0	0	0	0	1	Healthy Reference	Female	50-59 Years	White
21-019	0	0	0	0	1	Healthy Reference	Male	50-59 Years	White
30-10018	0	1	1	1	1	AKI	Male	30-39 Years	Black or African-American	Stage 3	80-89 ml/min/1.73m2	Yes	Yes	3.6	1.2	Acute Interstitial Nephritis
30-10034	1	1	1	1	0	AKI	Female	70-79 Years	Black or African-American	Stage 2	60-69 ml/min/1.73m2	Yes	Yes	2.7	0.9	Acute Tubular Injury
30-10044	1	1	1	0	0	AKI	Female	30-39 Years	White	Stage 3	110-119 ml/min/1.73m2	No	No	4.2		Acute Tubular Injury
30-10123	1	1	0	1	0	AKI	Male	40-49 Years	Black or African-American	Stage 3	60-69 ml/min/1.73m2	Yes	Yes	4.3	1.3	Diabetic Kidney Disease
30-10125	1	1	0	1	1	AKI	Male	50-59 Years	Black or African-American	Stage 3	100-109 ml/min/1.73m2	No	No	6.4		Acute Tubular Injury
30-10631	1	1	1	0	1	AKI	Male	50-59 Years	Black or African-American	Stage 3	70-79 ml/min/1.73m2	No	Yes	5.5		Acute Tubular Injury
30-10868	1	0	0	0	1	AKI	Male	50-59 Years	White	Stage 2	70-79 ml/min/1.73m2	Yes	No	2.3	1.1	Acute Interstitial Nephritis
30-10929	1	1	1	1	1	AKI	Male	30-39 Years	Black or African-American	Stage 2	80-89 ml/min/1.73m2	No	Yes	2.3		Acute Interstitial Nephritis
30-11033	1	0	0	0	0	AKI	Male	40-49 Years	Black or African-American	Stage 3	70-79 ml/min/1.73m2	No	No	3		Acute Tubular Injury
30-11051	1	1	0	1	1	AKI	Male	20-29 Years	White	Stage 3	90-99 ml/min/1.73m2	Yes	No	4		Cannot be determined
30-11072	1	0	0	0	1	AKI	Male	30-39 Years	White	Stage 2	80-89 ml/min/1.73m2	No	No	2.7	1.2	Acute Interstitial Nephritis
30-11080	0	0	0	0	1	AKI	Male	50-59 Years	White	Stage 3	70-79 ml/min/1.73m2	No	No	4.2	1.15	Acute Interstitial Nephritis
30-11081	0	0	0	0	1	AKI	Female	70-79 Years	White	Stage 3	60-69 ml/min/1.73m2	Don't know	Yes	3.6		Acute Tubular Injury
30-11084	0	0	0	0	1	AKI	Female	50-59 Years	White	Stage 1	50-59 ml/min/1.73m2	No	No	1.7		Acute Tubular Injury
30-11095	0	0	0	0	1	AKI	Female	50-59 Years	Black or African-American	Stage 1	60-69 ml/min/1.73m2	Yes	Yes			Diabetic Kidney Disease
32-10003	1	1	1	1	1	AKI	Male	30-39 Years	White	Stage 2	120-129 ml/min/1.73m2	No	No	3.59		Acute Tubular Injury
32-10034	0	1	1	1	0	AKI	Male	60-69 Years	White	Stage 2	60-69 ml/min/1.73m2	Yes	No	2.5		Diabetic Kidney Disease
32-10074	1	1	0	1	1	AKI	Male	70-79 Years	White	Stage 3	80-89 ml/min/1.73m2	Don't know	No	11.46		Acute Tubular Injury
32-10205	1	1	1	0	1	AKI	Male	60-69 Years	White	Stage 3	50-59 ml/min/1.73m2	Yes	Yes	16	1.5	Acute Tubular Injury
32-10296	1	0	0	0	0	AKI	Male	30-39 Years	White	Stage 3	140-149 ml/min/1.73m2	Yes	No	5.08		Acute Tubular Injury
32-10333	1	1	1	0	0	AKI	Male	40-49 Years	Other	Stage 3	60-69 ml/min/1.73m2	No	No	4.1	1.29	Acute Tubular Injury
32-10346	1	0	0	0	1	AKI	Male	40-49 Years	Black or African-American	Stage 3	110-119 ml/min/1.73m2	Yes	No	12.98		Acute Interstitial Nephritis
32-10419	0	0	0	0	1	AKI	Female	40-49 Years	Black or African-American		120-129 ml/min/1.73m2	No	No	4.02		Acute Tubular Injury
32-10456	0	0	0	0	1	AKI	Male	30-39 Years	Black or African-American	Stage 3	100-109 ml/min/1.73m2	No	Yes	2.68	0.93	Acute Interstitial Nephritis
32-10458	0	0	0	0	1	AKI	Female	50-59 Years	White	Stage 3	70-79 ml/min/1.73m2	No	No	2.39	0.92	Other
32-2	1	1	1	0	0	AKI	Male	60-69 Years	White	Stage 3	90-99 ml/min/1.73m2	Yes	Yes			Acute Tubular Injury
33-10005	1	1	1	1	1	AKI	Male	60-69 Years	White	Stage 3	70-79 ml/min/1.73m2	No	Yes	6.3	1.1	Acute Tubular Injury
33-10006	1	1	1	1	0	AKI	Male	20-29 Years	White	Stage 3	70-79 ml/min/1.73m2	No	No	8	1.3	Acute Tubular Injury
33-10331	0	0	0	0	1	AKI	Female	30-39 Years	Black or African-American	Stage 3	60-69 ml/min/1.73m2	No	No		1.1	Acute Interstitial Nephritis
33-10375	1	0	0	0	1	AKI	Male	50-59 Years	White	Stage 2	100-109 ml/min/1.73m2	No	Yes	2.1		Cannot be determined
33-10376	1	0	0	0	0	AKI	Male	70-79 Years	White	Stage 1	70-79 ml/min/1.73m2	No	Yes	1.39	1	Acute Tubular Injury
34-10050	1	1	1	1	0	AKI	Female	60-69 Years	White	Stage 3	50-59 ml/min/1.73m2	Yes	No	7.23		Cannot be determined
34-10184	1	1	1	1	1	AKI	Female	50-59 Years	White	Stage 1	80-89 ml/min/1.73m2	No	No	1.66		Cannot be determined
34-10187	1	1	1	1	0	AKI	Male	20-29 Years	Black or African-American	Stage 2	60-69 ml/min/1.73m2	No	No	2.69		Acute Tubular Injury
34-10209	1	1	1	0	0	AKI	Male	50-59 Years	White	Stage 3	90-99 ml/min/1.73m2	Yes	Yes		1	Diabetic Kidney Disease
34-10240	1	0	0	0	0	AKI	Female	50-59 Years	White	Stage 3	100-109 ml/min/1.73m2	No	No	4.56		Acute Interstitial Nephritis
34-10306	1	0	0	0	0	AKI	Male	30-39 Years	White	Stage 3	70-79 ml/min/1.73m2	No	No	13.03	1.2	Acute Tubular Injury
34-10331	1	0	0	0	0	AKI	Male	30-39 Years	White	Stage 3	70-79 ml/min/1.73m2	No	Yes	14.63	1.2	Acute Interstitial Nephritis
34-10393	1	0	0	0	1	AKI	Male	30-39 Years	White	Stage 3	80-89 ml/min/1.73m2	No	No	3.62	1.2	Acute Tubular Injury
34-10579	0	0	0	0	1	AKI	Female	60-69 Years	Black or African-American	Stage 3	50-59 ml/min/1.73m2	No	Yes	3.88		Acute Tubular Injury
3490	0	1	1	0	0	Healthy Reference	Female		White
3499	0	1	1	0	0	Healthy Reference	Female		White
3504	0	1	1	0	0	Healthy Reference	Female		White
3535	0	1	1	0	0	Healthy Reference	Male		White
3593	0	1	1	0	0	Healthy Reference	Male		White
3613	0	1	1	0	0	Healthy Reference	Female		White
COVID.AKI.1	0	1	1	0	0	AKI	Male	40-49 Years	Black or African-American	Stage 3	0	No	Yes
COVID.AKI.2	0	1	1	0	0	AKI	Female	70-79 Years	Black or African-American	Stage 3	0	Yes	No
COVID.AKI.3	0	1	1	0	0	AKI	Male	40-49 Years	Hispanic	Stage 3	0	Yes	Yes
COVID.AKI.4	0	1	1	0	0	AKI	Female	30-39 Years	Black or African-American	Stage 1	0	No	Yes
F52	0	0	0	0	1	Healthy Reference	Female	50-59 Years
KRP446	0	1	1	0	0	Healthy Reference	Male		White
KRP460	0	1	1	0	0	Healthy Reference	Female		White
KRP461	0	1	1	0	0	Healthy Reference	Male		White
KRP462	0	1	1	0	0	Healthy Reference	Female		White
M61	0	0	0	0	1	Healthy Reference	Male	60-69 Years
PRE018-1	0	1	0	1	0	Healthy Reference	Male	50-59 Years
PRE019-4	0	1	0	1	0	Healthy Reference	Female	50-59 Years
PRE027	0	1	0	1	0	Healthy Reference	Female	30-39 Years
PRE038	0	1	0	1	0	Healthy Reference	Female	40-49 Years
PRE055-1	0	1	0	1	0	Healthy Reference	Male	60-69 Years
PRE062-1	0	1	0	1	0	Healthy Reference	Female	40-49 Years
PRE19-025	0	1	0	1	0	Healthy Reference	Female	50-59 Years
PRE19-05	0	1	0	1	0	Healthy Reference	Female	50-59 Years
PRE98sc	0	1	0	1	0	Healthy Reference	Female	50-59 Years
Sample1153-EO1	0	1	0	1	0	Healthy Reference	Female	30-39 Years
Sample1153-EO2	0	1	0	1	0	Healthy Reference	Female	30-39 Years
Sample1153-EO3	0	1	0	1	0	Healthy Reference	Female	30-39 Years
Sample1157-EO1	0	1	0	1	0	Healthy Reference	Male	40-49 Years
Sample1157-EO2	0	1	0	1	0	Healthy Reference	Female	40-49 Years
Sample1157-EO3	0	1	0	1	0	Healthy Reference	Male	40-49 Years
Sample1158-EO1	0	1	0	1	0	Healthy Reference	Female	40-49 Years
Sample1158-EO2	0	1	0	1	0	Healthy Reference	Male	50-59 Years
Sample1158-EO3	0	1	0	1	0	Healthy Reference	Female	30-39 Years
Sample1162-EO1	0	1	0	1	0	Healthy Reference	Male	30-39 Years
Sample1162-EO2	0	1	0	1	0	Healthy Reference	Male	50-59 Years
